# Supplementary material for: Diet, gonadal sex, and sex chromosome complement influence white adipose tissue miRNA expression
Source: BMC Genomics. 2017 Jan 17;18:89. doi: 10.1186/s12864-017-3484-1 (PMC5240420; doi:10.1186/s12864-017-3484-1)
Supplement: Additional file 1: — 1007 mature miRNA sequences that mapped uniquely to the miRBase 18. (TXT 15 kb) [file 12864_2017_3484_MOESM1_ESM.txt]

mmu-mir-195-5p
mmu-mir-125a-5p
mmu-mir-3106-5p
mmu-mir-324-3p
mmu-mir-196a-2-3p
mmu-mir-667-5p
mmu-mir-455-5p
mmu-mir-214-5p
mmu-mir-5130
mmu-mir-669g
mmu-mir-5619-5p
mmu-mir-1930-3p
mmu-mir-5621-3p
mmu-mir-500-5p
mmu-mir-1899
mmu-mir-704
mmu-mir-1197-3p
mmu-mir-188-3p
mmu-mir-1249-5p
mmu-mir-145-3p
mmu-mir-1912-5p
mmu-mir-425-5p
mmu-mir-491-5p
mmu-mir-467c-3p
mmu-mir-466l-5p
mmu-mir-219-1-3p
mmu-mir-5115
mmu-mir-511-3p
mmu-mir-181a-1-3p
mmu-mir-1198-3p
mmu-mir-344i
mmu-mir-697
mmu-mir-342-3p
mmu-mir-1955-5p
mmu-mir-3103-3p
mmu-mir-1953
mmu-mir-1968-5p
mmu-mir-466k
mmu-mir-326-3p
mmu-mir-1960
mmu-mir-196b-5p
mmu-let-7d-5p
mmu-mir-5103
mmu-mir-5121
mmu-mir-676-3p
mmu-mir-505-5p
mmu-mir-23a-3p
mmu-mir-3094-3p
mmu-mir-215-5p
mmu-mir-223-3p
mmu-mir-592-3p
mmu-mir-323-3p
mmu-mir-107-5p
mmu-mir-216a-5p
mmu-mir-329-5p
mmu-mir-542-3p
mmu-mir-759
mmu-mir-1956
mmu-mir-296-5p
mmu-mir-433-5p
mmu-mir-1191
mmu-mir-34c-3p
mmu-mir-410-5p
mmu-mir-1892
mmu-mir-300-3p
mmu-let-7e-3p
mmu-mir-720
mmu-mir-99b-5p
mmu-mir-5105
mmu-mir-467f
mmu-mir-3081-5p
mmu-mir-152-5p
mmu-mir-1298-5p
mmu-mir-367-3p
mmu-mir-412-3p
mmu-mir-669c-5p
mmu-mir-484
mmu-mir-450b-5p
mmu-mir-5099
mmu-mir-150-3p
mmu-mir-93-5p
mmu-mir-290-3p
mmu-mir-3093-3p
mmu-mir-5625-5p
mmu-mir-19b-2-5p
mmu-mir-668-3p
mmu-mir-375-3p
mmu-mir-193-5p
mmu-mir-499-3p
mmu-mir-212-5p
mmu-mir-1306-3p
mmu-mir-1933-5p
mmu-mir-302d-3p
mmu-mir-3064-3p
mmu-mir-493-5p
mmu-mir-3086-5p
mmu-mir-5620-3p
mmu-mir-154-3p
mmu-mir-2139
mmu-mir-582-5p
mmu-mir-675-5p
mmu-mir-3059-3p
mmu-mir-149-3p
mmu-mir-29c-5p
mmu-mir-3108-3p
mmu-mir-223-5p
mmu-mir-1903
mmu-mir-3100-3p
mmu-mir-5623-3p
mmu-mir-5046
mmu-mir-701-3p
mmu-mir-682
mmu-mir-206-3p
mmu-mir-363-3p
mmu-mir-31-3p
mmu-mir-193b-5p
mmu-mir-1198-5p
mmu-mir-547-3p
mmu-mir-804
mmu-mir-152-3p
mmu-mir-466m-3p
mmu-mir-344f-3p
mmu-mir-700-5p
mmu-mir-466n-3p
mmu-mir-297b-5p
mmu-mir-708-5p
mmu-mir-1187
mmu-mir-194-2-3p
mmu-mir-802-3p
mmu-mir-343
mmu-mir-504-5p
mmu-mir-1961
mmu-mir-615-5p
mmu-mir-3097-3p
mmu-mir-216a-3p
mmu-mir-344d-2-5p
mmu-mir-106b-5p
mmu-mir-1946b
mmu-mir-483-5p
mmu-mir-1943-5p
mmu-mir-193b-3p
mmu-mir-505-3p
mmu-mir-135a-1-3p
mmu-mir-470-3p
mmu-mir-3075-3p
mmu-mir-3069-5p
mmu-mir-339-3p
mmu-mir-195-3p
mmu-mir-133b-3p
mmu-mir-467h
mmu-mir-467e-5p
mmu-mir-1934-5p
mmu-mir-378-3p
mmu-mir-106b-3p
mmu-mir-122-5p
mmu-mir-380-3p
mmu-mir-551b-5p
mmu-mir-3082-5p
mmu-mir-345-5p
mmu-mir-363-5p
mmu-mir-3967
mmu-mir-185-3p
mmu-mir-672-3p
mmu-mir-206-5p
mmu-mir-341-3p
mmu-mir-301a-3p
mmu-mir-23b-3p
mmu-mir-468-3p
mmu-mir-207
mmu-mir-20b-5p
mmu-mir-181b-2-3p
mmu-mir-300-5p
mmu-mir-712-5p
mmu-mir-92b-5p
mmu-mir-148a-3p
mmu-mir-5123
mmu-mir-707
mmu-mir-761
mmu-mir-872-5p
mmu-mir-322-3p
mmu-mir-491-3p
mmu-mir-1927
mmu-mir-1958
mmu-mir-5108
mmu-mir-3091-5p
mmu-mir-3109-3p
mmu-mir-362-5p
mmu-mir-3077-3p
mmu-mir-344c-3p
mmu-mir-346-3p
mmu-mir-449c-5p
mmu-mir-18b-5p
mmu-mir-471-5p
mmu-mir-5110
mmu-mir-509-3p
mmu-mir-702
mmu-mir-3104-3p
mmu-mir-669e-5p
mmu-mir-301b-5p
mmu-mir-98-3p
mmu-mir-324-5p
mmu-mir-344g-3p
mmu-mir-30d-5p
mmu-mir-1967
mmu-let-7b-3p
mmu-mir-181b-1-3p
mmu-mir-224-3p
mmu-mir-129-1-3p
mmu-mir-3085-3p
mmu-mir-3058-3p
mmu-mir-190b-5p
mmu-mir-675-3p
mmu-mir-5132
mmu-mir-302a-5p
mmu-mir-767
mmu-mir-351-5p
mmu-mir-144-5p
mmu-mir-497-3p
mmu-mir-361-3p
mmu-mir-1894-5p
mmu-mir-148a-5p
mmu-mir-1935
mmu-mir-709
mmu-mir-3086-3p
mmu-mir-654-5p
mmu-mir-193-3p
mmu-mir-203-3p
mmu-mir-1251-3p
mmu-mir-27b-3p
mmu-mir-504-3p
mmu-mir-208a-5p
mmu-mir-672-5p
mmu-mir-410-3p
mmu-mir-652-5p
mmu-mir-5622-5p
mmu-mir-878-3p
mmu-mir-5625-3p
mmu-mir-693-3p
mmu-mir-466g
mmu-mir-205-3p
mmu-mir-494-3p
mmu-mir-1193-5p
mmu-mir-743a-3p
mmu-mir-3112-3p
mmu-mir-126-5p
mmu-mir-103-1-5p
mmu-mir-1901
mmu-mir-125a-3p
mmu-mir-217-3p
mmu-mir-2182
mmu-mir-185-5p
mmu-mir-671-3p
mmu-mir-455-3p
mmu-mir-673-5p
mmu-mir-351-3p
mmu-mir-5119
mmu-mir-495-5p
mmu-mir-543-5p
mmu-mir-221-3p
mmu-mir-138-2-3p
mmu-mir-1943-3p
mmu-mir-466d-3p
mmu-mir-344d-3-5p
mmu-mir-15a-5p
mmu-let-7e-5p
mmu-mir-184-5p
mmu-mir-874-5p
mmu-mir-10b-3p
mmu-mir-541-5p
mmu-mir-3098-5p
mmu-mir-497-5p
mmu-mir-378-5p
mmu-mir-1247-3p
mmu-mir-483-3p
mmu-mir-687
mmu-mir-125b-1-3p
mmu-mir-681
mmu-mir-297c-5p
mmu-mir-592-5p
mmu-mir-28-3p
mmu-mir-183-3p
mmu-mir-148b-5p
mmu-mir-16-2-3p
mmu-mir-293-5p
mmu-mir-599
mmu-mir-495-3p
mmu-mir-3110-3p
mmu-mir-10a-5p
mmu-mir-3102-5p
mmu-mir-669c-3p
mmu-mir-574-3p
mmu-mir-758-3p
mmu-mir-880-3p
mmu-mir-29b-1-5p
mmu-mir-3088-5p
mmu-mir-669h-3p
mmu-mir-191-3p
mmu-mir-466l-3p
mmu-mir-471-3p
mmu-mir-5134
mmu-let-7i-3p
mmu-mir-494-5p
mmu-mir-145-5p
mmu-mir-490-5p
mmu-mir-2137
mmu-mir-695
mmu-mir-664-5p
mmu-mir-3103-5p
mmu-mir-325-3p
mmu-mir-3963
mmu-mir-182-3p
mmu-mir-669e-3p
mmu-mir-101b-5p
mmu-mir-3082-3p
mmu-mir-34a-3p
mmu-mir-1895
mmu-mir-302c-5p
mmu-mir-431-3p
mmu-mir-1929-5p
mmu-mir-496-5p
mmu-mir-669n
mmu-mir-532-3p
mmu-mir-3083-5p
mmu-mir-741-5p
mmu-mir-140-3p
mmu-mir-3079-5p
mmu-mir-384-3p
mmu-mir-3067-5p
mmu-mir-20a-3p
mmu-mir-298-5p
mmu-mir-3062-5p
mmu-mir-1897-3p
mmu-mir-3063-3p
mmu-mir-155-5p
mmu-mir-302d-5p
mmu-mir-1970
mmu-mir-503-5p
mmu-mir-1968-3p
mmu-mir-883b-5p
mmu-mir-188-5p
mmu-mir-463-3p
mmu-mir-878-5p
mmu-mir-467c-5p
mmu-mir-5112
mmu-mir-27a-5p
mmu-mir-30c-2-3p
mmu-mir-3968
mmu-mir-688
mmu-mir-425-3p
mmu-mir-712-3p
mmu-mir-450a-2-3p
mmu-mir-532-5p
mmu-mir-5109
mmu-mir-670-5p
mmu-mir-669a-3-3p
mmu-mir-320-5p
mmu-mir-1195
mmu-mir-468-5p
mmu-mir-466h-3p
mmu-mir-598-3p
mmu-mir-706
mmu-mir-222-3p
mmu-mir-882
mmu-mir-5710
mmu-mir-142-3p
mmu-mir-448-5p
mmu-mir-3068-5p
mmu-mir-1948-5p
mmu-mir-1a-1-5p
mmu-mir-669i
mmu-mir-18a-5p
mmu-mir-431-5p
mmu-mir-667-3p
mmu-mir-208b-3p
mmu-mir-187-3p
mmu-mir-5618-5p
mmu-mir-3093-5p
mmu-mir-1941-5p
mmu-mir-362-3p
mmu-mir-5617-5p
mmu-mir-1934-3p
mmu-mir-449a-3p
mmu-mir-30e-3p
mmu-mir-101b-3p
mmu-mir-153-3p
mmu-mir-652-3p
mmu-mir-384-5p
mmu-mir-148b-3p
mmu-mir-3087-3p
mmu-mir-3475
mmu-mir-190-3p
mmu-mir-3113-3p
mmu-mir-742-3p
mmu-mir-677-5p
mmu-mir-134-5p
mmu-mir-764-3p
mmu-mir-3080-3p
mmu-mir-33-5p
mmu-mir-3105-3p
mmu-mir-219-2-3p
mmu-mir-1894-3p
mmu-mir-411-3p
mmu-mir-291b-3p
mmu-mir-378b
mmu-mir-881-3p
mmu-mir-5622-3p
mmu-mir-5107
mmu-mir-691
mmu-mir-654-3p
mmu-mir-3100-5p
mmu-mir-713
mmu-mir-25-5p
mmu-mir-434-3p
mmu-mir-328-3p
mmu-mir-1897-5p
mmu-mir-200a-5p
mmu-mir-340-3p
mmu-mir-883b-3p
mmu-mir-99a-5p
mmu-mir-423-5p
mmu-mir-453
mmu-let-7b-5p
mmu-mir-218-1-3p
mmu-mir-1224-5p
mmu-mir-717
mmu-mir-1251-5p
mmu-mir-3470b
mmu-mir-470-5p
mmu-mir-615-3p
mmu-mir-758-5p
mmu-mir-669b-3p
mmu-mir-128-2-5p
mmu-mir-26b-5p
mmu-mir-329-3p
mmu-mir-3101-3p
mmu-mir-295-5p
mmu-mir-5125
mmu-mir-1951
mmu-mir-19a-3p
mmu-mir-1955-3p
mmu-mir-5136
mmu-mir-26b-3p
mmu-mir-100-3p
mmu-mir-183-5p
mmu-mir-10b-5p
mmu-mir-511-5p
mmu-mir-701-5p
mmu-mir-23b-5p
mmu-mir-127-5p
mmu-mir-421-5p
mmu-mir-3473d
mmu-mir-1188-5p
mmu-mir-1843b-3p
mmu-mir-721
mmu-mir-1231-5p
mmu-mir-1963
mmu-mir-370-5p
mmu-mir-3965
mmu-mir-215-3p
mmu-mir-154-5p
mmu-mir-1983
mmu-mir-3072-5p
mmu-mir-192-3p
mmu-mir-134-3p
mmu-mir-3068-3p
mmu-mir-1196-5p
mmu-mir-26a-2-3p
mmu-mir-92b-3p
mmu-mir-135b-5p
mmu-mir-369-5p
mmu-mir-449c-3p
mmu-mir-5617-3p
mmu-mir-466o-3p
mmu-mir-467g
mmu-mir-3109-5p
mmu-mir-1966
mmu-mir-335-5p
mmu-mir-673-3p
mmu-mir-3572
mmu-mir-190-5p
mmu-mir-5114
mmu-mir-1932
mmu-mir-34c-5p
mmu-mir-365-1-5p
mmu-mir-3077-5p
mmu-mir-763
mmu-mir-17-3p
mmu-mir-3112-5p
mmu-mir-107-3p
mmu-mir-190b-3p
mmu-mir-541-3p
mmu-mir-5098
mmu-mir-3067-3p
mmu-mir-17-5p
mmu-mir-5627-5p
mmu-mir-501-5p
mmu-mir-132-3p
mmu-mir-139-5p
mmu-mir-20a-5p
mmu-mir-5709
mmu-mir-217-5p
mmu-mir-130b-3p
mmu-mir-146b-5p
mmu-mir-7b-5p
mmu-mir-26a-1-3p
mmu-mir-335-3p
mmu-mir-487b-3p
mmu-mir-5623-5p
mmu-mir-19a-5p
mmu-mir-21-5p
mmu-mir-27a-3p
mmu-mir-149-5p
mmu-mir-509-5p
mmu-mir-30a-3p
mmu-mir-582-3p
mmu-mir-5626-5p
mmu-mir-382-5p
mmu-mir-3102-3p
mmu-mir-1982-3p
mmu-mir-16-1-3p
mmu-mir-501-3p
mmu-mir-703
mmu-mir-138-1-3p
mmu-mir-1224-3p
mmu-mir-19b-1-5p
mmu-mir-1904
mmu-mir-1190
mmu-mir-3058-5p
mmu-mir-3061-3p
mmu-mir-330-3p
mmu-mir-760-3p
mmu-mir-700-3p
mmu-mir-449a-5p
mmu-mir-3964
mmu-mir-129-2-3p
mmu-mir-3070a-3p
mmu-mir-344f-5p
mmu-mir-150-5p
mmu-mir-3474
mmu-mir-369-3p
mmu-mir-2183
mmu-mir-669h-5p
mmu-mir-875-5p
mmu-mir-547-5p
mmu-mir-144-3p
mmu-mir-668-5p
mmu-mir-467d-5p
mmu-mir-375-5p
mmu-mir-1947-5p
mmu-mir-5133
mmu-mir-140-5p
mmu-mir-376a-5p
mmu-mir-669j
mmu-mir-5127
mmu-mir-3095-5p
mmu-mir-432
mmu-mir-1940
mmu-mir-302b-5p
mmu-mir-200b-5p
mmu-mir-222-5p
mmu-mir-463-5p
mmu-mir-543-3p
mmu-mir-296-3p
mmu-mir-204-5p
mmu-mir-448-3p
mmu-mir-2861
mmu-mir-30c-1-3p
mmu-mir-1199-3p
mmu-mir-496-3p
mmu-mir-1969
mmu-mir-100-5p
mmu-mir-409-5p
mmu-mir-696
mmu-mir-1954
mmu-mir-28b
mmu-mir-670-3p
mmu-mir-34b-3p
mmu-mir-3102-3p.2-3p
mmu-mir-327
mmu-mir-1928
mmu-mir-488-3p
mmu-mir-143-3p
mmu-let-7a-2-3p
mmu-mir-1196-3p
mmu-mir-877-3p
mmu-mir-3072-3p
mmu-mir-137-3p
mmu-mir-3092-5p
mmu-mir-1947-3p
mmu-mir-3097-5p
mmu-mir-1929-3p
mmu-mir-376a-3p
mmu-mir-379-5p
mmu-mir-3084-3p
mmu-mir-1942
mmu-mir-5102
mmu-mir-1933-3p
mmu-mir-182-5p
mmu-mir-212-3p
mmu-mir-344b-3p
mmu-mir-499-5p
mmu-mir-122-3p
mmu-mir-873-3p
mmu-mir-7b-3p
mmu-mir-5104
mmu-mir-744-5p
mmu-mir-5120
mmu-let-7i-5p
mmu-mir-1306-5p
mmu-mir-181a-2-3p
mmu-mir-429-5p
mmu-mir-133b-5p
mmu-mir-151-3p
mmu-mir-871-5p
mmu-mir-18b-3p
mmu-mir-380-5p
mmu-mir-1192
mmu-mir-742-5p
mmu-mir-33-3p
mmu-mir-292-3p
mmu-mir-15b-5p
mmu-mir-873-5p
mmu-mir-1962
mmu-let-7g-3p
mmu-mir-194-1-3p
mmu-mir-1949
mmu-mir-1893
mmu-mir-293-3p
mmu-mir-350-5p
mmu-mir-365-2-5p
mmu-mir-302c-3p
mmu-mir-106a-3p
mmu-mir-1186b
mmu-mir-1188-3p
mmu-mir-216b-3p
mmu-mir-3971
mmu-mir-216b-5p
mmu-mir-540-3p
mmu-mir-155-3p
mmu-mir-3106-3p
mmu-mir-1982-5p
mmu-mir-743b-5p
mmu-mir-98-5p
mmu-mir-146a-3p
mmu-mir-719
mmu-mir-760-5p
mmu-mir-15b-3p
mmu-mir-883a-5p
mmu-mir-130a-5p
mmu-mir-698
mmu-mir-1199-5p
mmu-mir-876-3p
mmu-mir-3102-5p.2-5p
mmu-mir-184-3p
mmu-mir-674-5p
mmu-mir-770-5p
mmu-mir-693-5p
mmu-mir-876-5p
mmu-mir-3091-3p
mmu-mir-3083-3p
mmu-mir-539-5p
mmu-mir-1902
mmu-mir-22-5p
mmu-mir-5117-3p
mmu-mir-143-5p
mmu-mir-708-3p
mmu-mir-1843-3p
mmu-mir-5097
mmu-mir-880-5p
mmu-mir-1981-3p
mmu-mir-3069-3p
mmu-mir-147-5p
mmu-mir-542-5p
mmu-mir-200c-3p
mmu-mir-770-3p
mmu-mir-433-3p
mmu-mir-1186
mmu-mir-345-3p
mmu-mir-27b-5p
mmu-mir-5135
mmu-mir-5616-5p
mmu-mir-3066-3p
mmu-mir-879-3p
mmu-mir-551b-3p
mmu-mir-1264-5p
mmu-mir-21-3p
mmu-mir-3089-3p
mmu-mir-200c-5p
mmu-mir-423-3p
mmu-mir-3961
mmu-mir-451
mmu-mir-3066-5p
mmu-mir-574-5p
mmu-mir-202-5p
mmu-mir-879-5p
mmu-mir-186-3p
mmu-mir-3075-5p
mmu-mir-1197-5p
mmu-mir-679-5p
mmu-mir-452-3p
mmu-mir-7a-2-3p
mmu-mir-3472
mmu-mir-5620-5p
mmu-mir-1912-3p
mmu-mir-204-3p
mmu-mir-376c-5p
mmu-mir-434-5p
mmu-mir-590-5p
mmu-mir-1950
mmu-mir-421-3p
mmu-mir-29b-2-5p
mmu-mir-3966
mmu-mir-1898
mmu-mir-218-2-3p
mmu-mir-5131
mmu-mir-5122
mmu-mir-18a-3p
mmu-mir-450a-1-3p
mmu-mir-546
mmu-mir-96-5p
mmu-mir-5129
mmu-mir-5627-3p
mmu-mir-710
mmu-mir-196b-3p
mmu-mir-5100
mmu-mir-125b-2-3p
mmu-mir-29a-3p
mmu-mir-653-3p
mmu-mir-429-3p
mmu-mir-135a-2-3p
mmu-mir-153-5p
mmu-mir-383-5p
mmu-mir-22-3p
mmu-mir-5117-5p
mmu-mir-135b-3p
mmu-mir-3063-5p
mmu-mir-294-5p
mmu-mir-376b-5p
mmu-mir-344g-5p
mmu-mir-341-5p
mmu-mir-103-2-5p
mmu-mir-540-5p
mmu-mir-370-3p
mmu-mir-382-3p
mmu-mir-376c-3p
mmu-mir-106a-5p
mmu-mir-686
mmu-mir-291a-3p
mmu-mir-467e-3p
mmu-mir-669o-5p
mmu-mir-214-3p
mmu-mir-1839-3p
mmu-mir-1946a
mmu-mir-877-5p
mmu-mir-350-3p
mmu-mir-3960
mmu-mir-568
mmu-mir-32-3p
mmu-mir-1952
mmu-mir-323-5p
mmu-mir-342-5p
mmu-mir-3080-5p
mmu-mir-29a-5p
mmu-mir-3090-3p
mmu-mir-191-5p
mmu-mir-743a-5p
mmu-mir-5616-3p
mmu-mir-3094-5p
mmu-mir-466q
mmu-mir-3076-5p
mmu-mir-291b-5p
mmu-mir-1298-3p
mmu-mir-202-3p
mmu-mir-3089-5p
mmu-mir-1936
mmu-mir-93-3p
mmu-mir-298-3p
mmu-mir-322-5p
mmu-mir-487b-5p
mmu-mir-3105-5p
mmu-mir-598-5p
mmu-mir-1907
mmu-mir-31-5p
mmu-mir-669l-5p
mmu-mir-466i-3p
mmu-mir-666-3p
mmu-mir-30b-5p
mmu-mir-665-3p
mmu-mir-871-3p
mmu-let-7c-1-3p
mmu-mir-20b-3p
mmu-mir-762
mmu-mir-1264-3p
mmu-mir-3060-5p
mmu-mir-3064-5p
mmu-mir-331-5p
mmu-mir-200a-3p
mmu-mir-381-5p
mmu-mir-30d-3p
mmu-mir-3104-5p
mmu-mir-665-5p
mmu-mir-181c-5p
mmu-mir-224-5p
mmu-mir-32-5p
mmu-mir-5128
mmu-mir-3070b-3p
mmu-mir-874-3p
mmu-mir-126-3p
mmu-mir-5618-3p
mmu-mir-881-5p
mmu-mir-139-3p
mmu-mir-377-3p
mmu-mir-694
mmu-mir-99b-3p
mmu-mir-301a-5p
mmu-mir-409-3p
mmu-mir-705
mmu-mir-1900
mmu-mir-344b-5p
mmu-mir-802-5p
mmu-mir-544-5p
mmu-mir-3970
mmu-mir-30e-5p
mmu-mir-1964-3p
mmu-mir-146a-5p
mmu-mir-500-3p
mmu-mir-1247-5p
mmu-mir-3078-5p
mmu-mir-29c-3p
mmu-mir-367-5p
mmu-mir-325-5p
mmu-mir-653-5p
mmu-mir-5116
mmu-mir-5101
mmu-mir-147-3p
mmu-mir-128-1-5p
mmu-mir-30b-3p
mmu-mir-539-3p
mmu-mir-679-3p
mmu-mir-181d-3p
mmu-mir-7a-1-3p
mmu-mir-3084-5p
mmu-mir-493-3p
mmu-mir-3099-3p
mmu-mir-181d-5p
mmu-mir-379-3p
mmu-mir-1249-3p
mmu-mir-331-3p
mmu-mir-196a-1-3p
mmu-mir-377-5p
mmu-mir-99a-3p
mmu-mir-3085-5p
mmu-mir-1948-3p
mmu-mir-3059-5p
mmu-mir-130b-5p
mmu-mir-485-5p
mmu-mir-344e-3p
mmu-mir-1194
mmu-mir-3081-3p
mmu-mir-3062-3p
mmu-mir-490-3p
mmu-mir-361-5p
mmu-mir-301b-3p
mmu-let-7f-2-3p
mmu-mir-10a-3p
mmu-mir-5124
mmu-mir-3099-5p
mmu-mir-346-5p
mmu-mir-590-3p
mmu-mir-1930-5p
mmu-mir-743b-3p
mmu-mir-669f-3p
mmu-mir-744-3p
mmu-mir-340-5p
mmu-mir-3079-3p
mmu-mir-5621-5p
mmu-mir-3470a
mmu-mir-669l-3p
mmu-mir-30a-5p
mmu-mir-23a-5p
mmu-mir-192-5p
mmu-mir-137-5p
mmu-mir-872-3p
mmu-mir-3473c
mmu-mir-449b
mmu-mir-3108-5p
mmu-mir-205-5p
mmu-mir-1193-3p
mmu-mir-1839-5p
mmu-mir-711
mmu-mir-883a-3p
mmu-mir-381-3p
mmu-mir-1938
mmu-mir-344c-5p
mmu-mir-34a-5p
mmu-mir-199b-5p
mmu-mir-186-5p
mmu-mir-132-5p
mmu-mir-678
mmu-mir-718
mmu-mir-676-5p
mmu-mir-92a-1-5p
mmu-mir-383-3p
mmu-mir-666-5p
mmu-mir-328-5p
mmu-mir-127-3p
mmu-mir-452-5p
mmu-mir-3061-5p
mmu-mir-294-3p
mmu-mir-1965
mmu-mir-376b-3p
mmu-mir-5111-3p
mmu-mir-3962
mmu-mir-221-5p
mmu-mir-3969
mmu-mir-3110-5p
mmu-mir-503-3p
mmu-mir-1905
mmu-mir-1896
mmu-mir-105
mmu-mir-330-5p
mmu-mir-5113
mmu-mir-489-3p
mmu-mir-411-5p
mmu-mir-5626-3p
mmu-mir-146b-3p
mmu-mir-201-3p
mmu-mir-292-5p
mmu-mir-210-3p
mmu-mir-1931
mmu-mir-485-3p
mmu-mir-669k-5p
mmu-mir-1971
mmu-mir-141-5p
mmu-mir-3098-3p
mmu-mir-3057-3p
mmu-mir-200b-3p
mmu-mir-3095-3p
mmu-let-7d-3p
mmu-mir-3060-3p
mmu-mir-2136
mmu-mir-203-5p
mmu-mir-5118
mmu-mir-290-5p
mmu-mir-344d-1-5p
mmu-mir-295-3p
mmu-mir-3088-3p
mmu-mir-34b-5p
mmu-mir-412-5p
mmu-mir-3078-3p
mmu-mir-1964-5p
mmu-mir-326-5p
mmu-mir-3092-3p
mmu-mir-15a-3p
mmu-mir-465a-5p
mmu-mir-875-3p
mmu-mir-674-3p
mmu-mir-320-3p
mmu-mir-1945
mmu-mir-141-3p
mmu-mir-201-5p
mmu-mir-130a-3p
mmu-mir-302b-3p
mmu-mir-544-3p
mmu-mir-1231-3p
mmu-mir-151-5p
mmu-mir-92a-2-5p
mmu-mir-3087-5p
mmu-mir-488-5p
mmu-mir-1981-5p
mmu-mir-210-5p
mmu-mir-3090-5p
mmu-mir-467b-3p
mmu-mir-211-5p
mmu-mir-489-5p
mmu-mir-671-5p
mmu-mir-3101-5p
mmu-mir-690
mmu-mir-677-3p
mmu-mir-5619-3p
mmu-mir-3113-5p
mmu-mir-3076-3p
mmu-mir-101a-5p
mmu-let-7f-1-3p
mmu-mir-714
mmu-mir-450b-3p
mmu-mir-302a-3p
mmu-mir-208a-3p
mmu-mir-764-5p
mmu-mir-1941-3p
mmu-mir-466h-5p
mmu-mir-5106
mmu-mir-211-3p
mmu-mir-741-3p
mmu-mir-339-5p
mmu-mir-3057-5p
mmu-mir-142-5p
mmu-mir-669k-3p
mmu-mir-25-3p
mmu-mir-5126
mmu-mir-181c-3p
mmu-mir-291a-5p
mmu-mir-664-3p
mmu-mir-208b-5p
mmu-mir-96-3p
mmu-mir-187-5p
mmu-let-7g-5p
