# Supplementary material for: Diet, gonadal sex, and sex chromosome complement influence white adipose tissue miRNA expression
Source: BMC Genomics. 2017 Jan 17;18:89. doi: 10.1186/s12864-017-3484-1 (PMC5240420; doi:10.1186/s12864-017-3484-1)
Supplement: Additional file 2: — 256 miRNAs that mapped to 82 unique sequences. (TXT 5 kb) [file 12864_2017_3484_MOESM2_ESM.txt]

mmu-let-7c-2-3p_7a-1-3p	mmu-let-7c-2-3p	mmu-let-7a-1-3p
mmu-let-7a-5p	mmu-let-7a-2-5p	mmu-let-7a-1-5p
mmu-let-7c-5p	mmu-let-7c-2-5p	mmu-let-7c-1-5p
mmu-let-7f-5p	mmu-let-7f-1-5p	mmu-let-7f-2-5p
mmu-mir-103-3p	mmu-mir-103-1-3p	mmu-mir-103-2-3p
mmu-mir-124-3p	mmu-mir-124-2-3p	mmu-mir-124-3-3p	mmu-mir-124-1-3p
mmu-mir-124-5p	mmu-mir-124-1-5p	mmu-mir-124-3-5p	mmu-mir-124-2-5p
mmu-mir-125b-5p	mmu-mir-125b-1-5p	mmu-mir-125b-2-5p
mmu-mir-128-3p	mmu-mir-128-2-3p	mmu-mir-128-1-3p
mmu-mir-129-5p	mmu-mir-129-1-5p	mmu-mir-129-2-5p
mmu-mir-133a-3p	mmu-mir-133a-2-3p	mmu-mir-133a-1-3p
mmu-mir-133a-5p	mmu-mir-133a-1-5p	mmu-mir-133a-2-5p
mmu-mir-135a-5p	mmu-mir-135a-1-5p	mmu-mir-135a-2-5p
mmu-mir-136-3p_3071-5p	mmu-mir-136-3p	mmu-mir-3071-5p
mmu-mir-136-5p_3071-3p	mmu-mir-136-5p	mmu-mir-3071-3p
mmu-mir-138-5p	mmu-mir-138-1-5p	mmu-mir-138-2-5p
mmu-mir-16-5p	mmu-mir-16-2-5p	mmu-mir-16-1-5p
mmu-mir-181a-5p	mmu-mir-181a-2-5p	mmu-mir-181a-1-5p
mmu-mir-181b-5p	mmu-mir-181b-1-5p	mmu-mir-181b-2-5p
mmu-mir-1906	mmu-mir-1906-2	mmu-mir-1906-1
mmu-mir-194-5p	mmu-mir-194-1-5p	mmu-mir-194-2-5p
mmu-mir-196a-5p	mmu-mir-196a-1-5p	mmu-mir-196a-2-5p
mmu-mir-199a-3p_199b-3p	mmu-mir-199a-2-3p	mmu-mir-199b-3p	mmu-mir-199a-1-3p
mmu-mir-199a-5p	mmu-mir-199a-1-5p	mmu-mir-199a-2-5p
mmu-mir-19b-3p	mmu-mir-19b-2-3p	mmu-mir-19b-1-3p
mmu-mir-1a-3p_1b-5p	mmu-mir-1a-2-3p	mmu-mir-1b-5p	mmu-mir-1a-1-3p
mmu-mir-1b-3p_1a-2-5p	mmu-mir-1b-3p	mmu-mir-1a-2-5p
mmu-mir-218-5p	mmu-mir-218-2-5p	mmu-mir-218-1-5p
mmu-mir-219-5p	mmu-mir-219-1-5p	mmu-mir-219-2-5p
mmu-mir-24-3p_3074-5p	mmu-mir-24-2-3p	mmu-mir-3074-2-5p	mmu-mir-3074-1-5p	mmu-mir-24-1-3p
mmu-mir-24-1-5p_3074-1-3p	mmu-mir-24-1-5p	mmu-mir-3074-1-3p
mmu-mir-24-2-5p_3074-2-3p	mmu-mir-3074-2-3p	mmu-mir-24-2-5p
mmu-mir-26a-5p	mmu-mir-26a-1-5p	mmu-mir-26a-2-5p
mmu-mir-297a-3p_297b-3p_297c-3p	mmu-mir-297b-3p	mmu-mir-297a-3-3p	mmu-mir-297a-4-3p	mmu-mir-297c-3p
mmu-mir-29b-3p	mmu-mir-29b-1-3p	mmu-mir-29b-2-3p
mmu-mir-338-5p_3065-3p	mmu-mir-338-5p	mmu-mir-3065-3p
mmu-mir-338-3p_3065-5p	mmu-mir-338-3p	mmu-mir-3065-5p
mmu-mir-3070a-5p_3070b-5p	mmu-mir-3070a-5p	mmu-mir-3070b-5p
mmu-mir-3073-3p_3073b-5p	mmu-mir-3073-3p	mmu-mir-3073b-5p
mmu-mir-3073-5p_3073b-3p	mmu-mir-3073-5p	mmu-mir-3073b-3p
mmu-mir-3096-5p_3096b-5p	mmu-mir-3096b-5p	mmu-mir-3096-5p
mmu-mir-30c-5p	mmu-mir-30c-2-5p	mmu-mir-30c-1-5p
mmu-mir-337-3p_3544-5p	mmu-mir-337-3p	mmu-mir-3544-5p
mmu-mir-337-5p_3544-3p	mmu-mir-3544-3p	mmu-mir-337-5p
mmu-mir-344-3p	mmu-mir-344-2-3p	mmu-mir-344-1-3p
mmu-mir-344-5p	mmu-mir-344-2-5p	mmu-mir-344-1-5p
mmu-mir-344d-3p	mmu-mir-344d-1-3p	mmu-mir-344d-3-3p	mmu-mir-344d-2-3p
mmu-mir-344h-5p_344e-5p	mmu-mir-344h-1-5p	mmu-mir-344h-2-5p	mmu-mir-344e-5p
mmu-mir-344h-3p	mmu-mir-344h-1-3p	mmu-mir-344h-2-3p
mmu-mir-3471	mmu-mir-3471-1	mmu-mir-3471-2
mmu-mir-365-3p	mmu-mir-365-1-3p	mmu-mir-365-2-3p
mmu-mir-450a-5p	mmu-mir-450a-2-5p	mmu-mir-450a-1-5p
mmu-mir-465c-3p_465b-3p_465a-3p	mmu-mir-465c-2-3p	mmu-mir-465a-3p	mmu-mir-465b-2-3p	mmu-mir-465b-1-3p	mmu-mir-465c-1-3p
mmu-mir-465b-5p	mmu-mir-465b-1-5p	mmu-mir-465b-2-5p
mmu-mir-465c-5p	mmu-mir-465c-2-5p	mmu-mir-465c-1-5p
mmu-mir-466c-5p	mmu-mir-466c-2-5p	mmu-mir-466c-1-5p
mmu-mir-466n-5p_466d-5p	mmu-mir-466n-5p	mmu-mir-466d-5p
mmu-mir-467a-3p_467d-3p	mmu-mir-467a-9-3p	mmu-mir-467a-5-3p	mmu-mir-467a-1-3p	mmu-mir-467a-8-3p	mmu-mir-467a-2-3p	mmu-mir-467a-4-3p	mmu-mir-467a-10-3p	mmu-mir-467a-6-3p	mmu-mir-467a-7-3p	mmu-mir-467a-3-3p	mmu-mir-467d-3p
mmu-mir-467a-5p_467b-5p	mmu-mir-467a-10-5p	mmu-mir-467b-5p	mmu-mir-467a-5-5p	mmu-mir-467a-9-5p	mmu-mir-467a-1-5p	mmu-mir-467a-8-5p	mmu-mir-467a-2-5p	mmu-mir-467a-4-5p	mmu-mir-467a-6-5p	mmu-mir-467a-7-5p	mmu-mir-467a-3-5p
mmu-mir-5615	mmu-mir-5615-1-3p	mmu-mir-5615-2-3p	mmu-mir-5615-1-5p	mmu-mir-5615-2-5p
mmu-mir-5624	mmu-mir-5624-3p	mmu-mir-5624-5p
mmu-mir-669a-3p_669o-3p	mmu-mir-669a-7-3p	mmu-mir-669a-1-3p	mmu-mir-669a-5-3p	mmu-mir-669a-10-3p	mmu-mir-669a-8-3p	mmu-mir-669a-12-3p	mmu-mir-669a-11-3p	mmu-mir-669a-4-3p	mmu-mir-669a-2-3p	mmu-mir-669a-9-3p	mmu-mir-669a-6-3p	mmu-mir-669o-3p
mmu-mir-669a-5p_669p-5p	mmu-mir-669a-8-5p	mmu-mir-669a-1-5p	mmu-mir-669a-5-5p	mmu-mir-669a-10-5p	mmu-mir-669a-12-5p	mmu-mir-669a-3-5p	mmu-mir-669p-2-5p	mmu-mir-669a-7-5p	mmu-mir-669p-1-5p	mmu-mir-669a-11-5p	mmu-mir-669a-4-5p	mmu-mir-669a-2-5p	mmu-mir-669a-9-5p	mmu-mir-669a-6-5p
mmu-mir-669d-3p	mmu-mir-669d-2-3p	mmu-mir-669d-3p
mmu-mir-669d-5p	mmu-mir-669d-2-5p	mmu-mir-669d-5p
mmu-mir-669m-3p	mmu-mir-669m-2-3p	mmu-mir-669m-1-3p
mmu-mir-669p-3p	mmu-mir-669p-1-3p	mmu-mir-669p-2-3p
mmu-mir-680	mmu-mir-680-3	mmu-mir-680-1	mmu-mir-680-2
mmu-mir-683	mmu-mir-683-2	mmu-mir-683-1
mmu-mir-684	mmu-mir-684-2	mmu-mir-684-1
mmu-mir-692	mmu-mir-692-1	mmu-mir-692-2
mmu-mir-7a-5p	mmu-mir-7a-1-5p	mmu-mir-7a-2-5p
mmu-mir-9-3p	mmu-mir-9-1-3p	mmu-mir-9-2-3p	mmu-mir-9-3-3p
mmu-mir-9-5p	mmu-mir-9-3-5p	mmu-mir-9-2-5p	mmu-mir-9-1-5p
mmu-mir-92a-3p	mmu-mir-92a-2-3p	mmu-mir-92a-1-3p
mmu-mir-466b-3p_466c-3p_466a-3p_466e-3p_466p-3p	mmu-mir-466a-3p	mmu-mir-466b-1-3p	mmu-mir-466b-2-3p	mmu-mir-466b-3-3p	mmu-mir-466b-4-3p	mmu-mir-466b-5-3p	mmu-mir-466b-6-3p	mmu-mir-466b-7-3p	mmu-mir-466b-8-3p	mmu-mir-466c-1-3p	mmu-mir-466c-2-3p	mmu-mir-466e-3p	mmu-mir-466p-3p
mmu-mir-669m-5pm_669b-5p_669f-5p_466m-5p	mmu-mir-466m-5p	mmu-mir-669b-5p	mmu-mir-669f-5p	mmu-mir-669m-1-5p	mmu-mir-669m-2-5p
mmu-mir-466f_466j_466i-5p_297a-5p	mmu-mir-297a-3-5p	mmu-mir-297a-4-5p	mmu-mir-466f-1	mmu-mir-466f-2	mmu-mir-466f-3	mmu-mir-466f-4	mmu-mir-466i-5p	mmu-mir-466j
mmu-mir-486_3107	mmu-mir-3107-3p	mmu-mir-3107-5p	mmu-mir-486-3p	mmu-mir-486-5p
mmu-mir-466b-5p_466e-5p_466o-5p	mmu-mir-466b-1-5p	mmu-mir-466b-2-5p	mmu-mir-466b-3-5p	mmu-mir-466b-4-5p	mmu-mir-466b-5-5p	mmu-mir-466b-6-5p	mmu-mir-466b-7-5p	mmu-mir-466b-8-5p	mmu-mir-466e-5p	mmu-mir-466o-5p
mmu-mir-374_374c	mmu-mir-374-3p	mmu-mir-374-5p	mmu-mir-374c-3p	mmu-mir-374c-5p
mmu-mir-299_299b	mmu-mir-299-3p	mmu-mir-299-5p	mmu-mir-299b-3p	mmu-mir-299b-5p
