# Supplementary material for: Diet, gonadal sex, and sex chromosome complement influence white adipose tissue miRNA expression
Source: BMC Genomics. 2017 Jan 17;18:89. doi: 10.1186/s12864-017-3484-1 (PMC5240420; doi:10.1186/s12864-017-3484-1)
Supplement: Additional file 3: — 7 cases of miRNAs that were of unequal length, and thus read counts had to be adjusted for non-unique mapping. (TXT 364) [file 12864_2017_3484_MOESM3_ESM.txt]

mmu-mir-3473_3473b	mmu-mir-3473b	mmu-mir-3473
mmu-mir-1843-5p_1843b-5p	mmu-mir-1843-5p	mmu-mir-1843b-5p
mmu-mir-3096-3p_3096b-3p	mmu-mir-3096-3p	mmu-mir-3096b-3p
mmu-mir-28-5p_28c	mmu-mir-28-5p	mmu-mir-28c
mmu-mir-1957_5111-5p	mmu-mir-1957	mmu-mir-5111-5p
mmu-mir-101a_101c	mmu-mir-101a-3p	mmu-mir-101c
mmu-mir-466a-5p_466p-5p	mmu-mir-466a-5p	mmu-mir-466p-5p
