# Supplementary material for: Diet, gonadal sex, and sex chromosome complement influence white adipose tissue miRNA expression
Source: BMC Genomics. 2017 Jan 17;18:89. doi: 10.1186/s12864-017-3484-1 (PMC5240420; doi:10.1186/s12864-017-3484-1)
Supplement: Additional file 4: — Count table summarizing read counts for 1841 mature and precursor miRNA sequences in fifteen sequencing libraries. Perfectly matched counts are normalized to total library reads per million. (XLS 512 kb) [file 12864_2017_3484_MOESM4_ESM.xls]

## Sheet: SumTab_PerfectCounts_norm
miRNA	NgenesCounted	NgenesGroup	Genes	Tag	01C_Int_XXF_normalized	02C_Int_XXM_normalized	03C_Int_XYF_normalized	04C_Int_XYM_normalized	05C_GDX_XXF_normalized	06C_GDX_XXM_normalized	07C_GDX_XYF_normalized	08C_GDX_XYM_normalized	09C_HFD_XXF_normalized	10C_HFD_XXM_normalized	11C_HFD_XYF_normalized	12C_HFD_XYM_normalized	13C_HFD_XXF1_normalized	14C_HFD_XXF2_normalized	15C_HFD_XXF3_normalized
mmu-let-7a-1-pre	1	1	mmu-let-7a-1-pre	uq	0	0	0	0	0.672238	0.49392	0	0	0.876342	0	0	0	0.977144	0	1.61802
mmu-let-7a-2-3p	1	1	mmu-let-7a-2-3p	uq	1.61708	1.35045	0	0	1.34448	2.4696	0.759505	1.51732	0.876342	1.59758	0	0.665979	0.977144	0.55108	3.23603
mmu-let-7a-2-pre	1	1	mmu-let-7a-2-pre	uq	0	0.675224	0	0	0	0	0.759505	0.379329	0	0	0	0	0.977144	0.55108	0
mmu-let-7a-5p	2	2	mmu-let-7a-2-5p;mmu-let-7a-1-5p	cg	6348.67	4784.12	5606.97	7592.33	10231.1	9401.25	9232.14	10707.3	4944.41	8306.01	7212.1	7566.78	5292.8	5855.65	4791
mmu-let-7b-3p	1	1	mmu-let-7b-3p	uq	13.1156	19.5815	18.0489	18.6329	11.6519	18.769	17.7215	17.9548	12.2688	18.3722	12.3321	22.865	13.68	17.4511	25.8882
mmu-let-7b-5p	1	1	mmu-let-7b-5p	uq	1616.64	1491.82	1350.86	2074.04	2437.78	2606.4	2605.41	2601.31	1167.99	1463.68	1601.85	1861.65	1314.26	963.822	1022.05
mmu-let-7b-pre	1	1	mmu-let-7b-pre	uq	0	0	0	0	0	0	0	0	0	0	0	0	0	0	0
mmu-let-7c-1-3p	1	1	mmu-let-7c-1-3p	uq	3.23417	3.37612	3.962	6.74651	4.03343	5.92704	5.31654	6.4486	8.76342	9.58548	2.84587	5.99381	0.977144	3.85756	9.70809
mmu-let-7c-1-pre	1	1	mmu-let-7c-1-pre	uq	0.539028	0	0	0	0.672238	0	0	0	0	0	0	0	0	0	0
mmu-let-7c-2-3p_7a-1-3p	2	2	mmu-let-7c-2-3p;mmu-let-7a-1-3p	cg	42.5832	36.1245	30.3753	37.5877	58.1486	51.8616	55.3679	51.5509	36.3682	38.8739	52.8061	62.0466	43.4829	43.866	35.5963
mmu-let-7c-2-pre	1	1	mmu-let-7c-2-pre	uq	0	0.675224	0	0	0	0	1.51901	0	0	0	0	0	0	0	0
mmu-let-7c-5p	2	2	mmu-let-7c-2-5p;mmu-let-7c-1-5p	cg	8056.49	6401.29	6303.84	9688.88	12605.6	12601.9	11560.3	13832	5508.77	8103.91	7181.74	8853.67	6247.39	5394.03	5397.75
mmu-let-7d-3p	1	1	mmu-let-7d-3p	uq	304.012	285.62	273.378	437.559	329.397	405.509	467.096	442.677	487.246	517.616	529.332	563.418	392.812	564.857	423.111
mmu-let-7d-5p	1	1	mmu-let-7d-5p	uq	1215.6	956.906	1157.78	1409.22	1521.39	1699.66	1793.19	1901.45	1061.25	1565.76	1695.19	1523.2	1113.62	1111.99	1044.97
mmu-let-7d-pre	1	1	mmu-let-7d-pre	uq	0	0	0.660333	0	0	0	0	0	0	0	0	0	0	0	0
mmu-let-7e-3p	1	1	mmu-let-7e-3p	uq	6.46834	5.4018	7.26366	16.3844	14.117	6.91488	7.59505	10.6212	13.1451	18.3722	5.69174	15.3175	4.88572	12.6749	8.89909
mmu-let-7e-5p	1	1	mmu-let-7e-5p	uq	633.897	548.282	600.903	971.497	925	801.633	792.164	876.63	571.375	845.919	635.578	827.811	564.708	528.579	611.61
mmu-let-7e-pre	1	1	mmu-let-7e-pre	uq	0.539028	0.675224	0	0	0	0.987841	0	0.379329	1.75268	0.79879	0	1.33196	2.93143	0.55108	0
mmu-let-7f-1-3p	1	1	mmu-let-7f-1-3p	uq	3.7732	2.02567	1.981	7.71029	3.36119	3.95136	8.50646	3.86916	3.50537	4.25995	2.21314	6.21558	3.90857	5.95167	6.47206
mmu-let-7f-1-pre	1	1	mmu-let-7f-1-pre	uq	0.539028	0	0	0	0	0	0	0	0	0	0	0	0	0	0
mmu-let-7f-2-3p	1	1	mmu-let-7f-2-3p	uq	0.539028	0.675224	1.981	1.92757	7.39462	0.49392	3.79753	1.51732	0.876342	1.59758	1.89725	1.33196	0.977144	4.95972	0.809008
mmu-let-7f-2-pre	1	1	mmu-let-7f-2-pre	uq	0.539028	0.675224	0	0	0	0	0.759505	0.379329	2.62903	0.79879	0	0	0	2.20432	0
mmu-let-7f-5p	2	2	mmu-let-7f-1-5p;mmu-let-7f-2-5p	cg	13653.6	13650.7	17437.4	25762	24111.5	20999	21291.1	23872.3	20118.6	33326.3	23362.7	26313.8	14780.6	18615.2	17397.3
mmu-let-7g-3p	1	1	mmu-let-7g-3p	uq	1.61708	2.7009	2.64133	0.963787	4.03343	4.44528	4.55703	2.65531	2.62903	4.79274	0.948624	1.99794	7.81715	6.61297	4.85405
mmu-let-7g-5p	1	1	mmu-let-7g-5p	uq	2757.13	2766.39	2903.81	3746.24	4122.5	3942.47	4115	4236.16	3255.17	3902.49	4364.62	3754.79	2818.25	3708.89	2695.92
mmu-let-7g-pre	1	1	mmu-let-7g-pre	uq	0	0	0	0	0	0	0.759505	0	0	0	0.948624	0	0	0	0
mmu-let-7i-3p	1	1	mmu-let-7i-3p	uq	18.327	8.10269	9.24466	19.2757	24.2006	26.1778	29.6207	22.3804	16.6505	22.3661	26.5615	18.6474	20.52	39.1267	25.0792
mmu-let-7i-5p	1	1	mmu-let-7i-5p	uq	3162.48	2798.13	2767.78	4137.54	4794.74	4247.71	4136.26	4397.37	4795.78	7490.66	5766.68	5411.74	3915.9	4912.88	4613.77
mmu-let-7i-pre	1	1	mmu-let-7i-pre	uq	0	0	0	0	0	0	0	0	0	0	0	0	0	0	0.809008
mmu-mir-100-3p	1	1	mmu-mir-100-3p	uq	3.7732	3.37612	3.962	7.71029	1.34448	1.97568	2.27852	3.03463	3.50537	2.39637	5.69174	4.66185	4.88572	4.40864	0.809008
mmu-mir-100-5p	1	1	mmu-mir-100-5p	uq	953.002	1363.95	907.297	1146.91	937.772	1132.07	1091.03	1127.75	1093.67	689.356	923.959	1062.24	1373.38	897.986	1007.62
mmu-mir-100-pre	1	1	mmu-mir-100-pre	uq	0	0	0	0	0	0	0	0	0	0	0	0	0	0	0
mmu-mir-101a-3p	1	2	mmu-mir-101a-3p;mmu-mir-101c	ui	4679.84	4242.77	4287.87	4355.35	4625.33	4957.97	4795.89	5498.31	4308.97	4603.03	4111.65	4974.86	4744.2	6175.13	4742.81
mmu-mir-101a-5p	1	1	mmu-mir-101a-5p	uq	22.6392	20.2567	12.5463	13.493	18.1504	26.6717	29.6207	17.4491	29.7956	15.9758	25.6128	23.3092	18.5657	33.0648	17.7982
mmu-mir-101a-pre	1	1	mmu-mir-101a-pre	uq	0	0	0	0	0	0	0	0	0	0	0	0	0	0	0
mmu-mir-101b-3p	1	1	mmu-mir-101b-3p	uq	997.741	936.536	882.865	1149.32	1184.48	1039.21	1153.31	963.623	1099.81	870.282	1185.15	1108.52	1549.42	1388.72	953.416
mmu-mir-101b-5p	1	1	mmu-mir-101b-5p	uq	0	0	0	0	0	0	0.759505	0	0	0	0	0	0	0	0
mmu-mir-101b-pre	1	1	mmu-mir-101b-pre	uq	0	0.675224	0	0	0	0	0	0	0	0	0	0	0	0	0
mmu-mir-101c	1	2	mmu-mir-101a-3p;mmu-mir-101c	ui	80.8542	55.706	68.3444	67.947	72.2656	84.9543	72.9125	100.459	57.8386	64.702	65.7709	66.9308	58.7918	123.166	68.7657
mmu-mir-101c-pre	1	1	mmu-mir-101c-pre	uq	0	0	0	0	0	0	0	0	0	0	0	0	0	0	0
mmu-mir-103-1-5p	1	1	mmu-mir-103-1-5p	uq	0.539028	0	0	0	0.672238	0	0	0	0	0	0	0	0	0.55108	0
mmu-mir-103-1-pre	1	1	mmu-mir-103-1-pre	uq	0.539028	0	0	0	0.672238	0	0.759505	0.758659	0.876342	1.59758	0.948624	0	0.977144	0	0.809008
mmu-mir-103-2-5p	1	1	mmu-mir-103-2-5p	uq	0	0	0.660333	0	0	0	0.759505	0	0	0	0.948624	0	0	1.10216	0
mmu-mir-103-2-pre	1	1	mmu-mir-103-2-pre	uq	0	0	0	0	0	0	0	0	0.876342	0	0	0.665979	0	0.55108	0
mmu-mir-103-3p	2	2	mmu-mir-103-1-3p;mmu-mir-103-2-3p	cg	3345.39	2931.37	2971.94	4293.35	3495.19	3005.17	4284.62	3050.82	2643.63	2527.64	3387.53	3014.44	3660.71	2420.72	3330.96
mmu-mir-105	1	1	mmu-mir-105	uq	0	0	0	0	0	0	0	0	0	0	0	0	0	0	0
mmu-mir-105-pre	1	1	mmu-mir-105-pre	uq	0	0	0	0	0	0	0	0	0	0	0	0	0	0	0
mmu-mir-106a-3p	1	1	mmu-mir-106a-3p	uq	0	0	0	0	0	0	0	0	0	0	0.948624	0	0	0	0
mmu-mir-106a-5p	1	1	mmu-mir-106a-5p	uq	2.15611	0.675224	1.32067	0.963787	1.34448	1.48176	1.51901	0.758659	2.62903	0	6.64036	1.33196	1.46572	5.23526	1.61802
mmu-mir-106a-pre	1	1	mmu-mir-106a-pre	uq	0	0	0	0	0	0	0	0	0	0	0	0	0	0	0
mmu-mir-106b-3p	1	1	mmu-mir-106b-3p	uq	54.4418	61.4454	62.7316	96.3787	93.4411	70.1367	85.8241	54.2441	80.6235	81.4766	156.523	135.194	66.4458	103.603	78.4738
mmu-mir-106b-5p	1	1	mmu-mir-106b-5p	uq	104.571	105.335	81.2209	112.763	121.675	139.286	149.622	99.7636	165.629	120.617	278.895	186.474	122.143	224.29	142.385
mmu-mir-106b-pre	1	1	mmu-mir-106b-pre	uq	0	0	0	0	0	0.987841	0	0	0	0	0.948624	0.665979	0.977144	0.55108	0.809008
mmu-mir-107-3p	1	1	mmu-mir-107-3p	uq	155.06	165.205	151.435	213.319	158.424	159.371	226.839	162.479	186.953	185.053	291.226	200.904	244.94	203.535	185.803
mmu-mir-107-5p	1	1	mmu-mir-107-5p	uq	0	0	0.660333	0	0	0.49392	0	0	0	1.59758	0.948624	1.33196	0.977144	1.10216	0
mmu-mir-107-pre	1	1	mmu-mir-107-pre	uq	0	0	0	0.963787	0.672238	0	0	0	0	0	0	0	0	0	0
mmu-mir-10a-3p	1	1	mmu-mir-10a-3p	uq	37.1929	37.8126	33.677	23.1309	30.2507	51.3677	46.3298	53.8648	42.9408	39.9395	38.8936	49.9484	41.04	45.7397	30.7423
mmu-mir-10a-5p	1	1	mmu-mir-10a-5p	uq	65256.9	75613	70606.7	58531.7	68126	104434	68417.7	116024	63855.5	54314.5	65567	61046.3	63388.8	60404.8	67917
mmu-mir-10a-pre	1	1	mmu-mir-10a-pre	uq	0	0	0.660333	0	0	0.49392	0.759505	0.379329	0	0.79879	0	0	0	0.55108	1.61802
mmu-mir-10b-3p	1	1	mmu-mir-10b-3p	uq	25.8733	20.2567	30.3753	18.3119	36.9731	33.5866	33.4182	22.0011	32.4247	21.5673	29.4073	23.9752	19.5429	29.2073	21.0342
mmu-mir-10b-5p	1	1	mmu-mir-10b-5p	uq	227006	236415	289020	192987	257622	229846	251384	235724	185774	110059	167921	144081	181946	175778	158282
mmu-mir-10b-pre	1	1	mmu-mir-10b-pre	uq	0	0	0	0	0	0	0	0	0	0	0	0	0	0	0
mmu-mir-1186	1	1	mmu-mir-1186	uq	0	0	0	0	0	0	0	0	0	0	0	0	0	0	0
mmu-mir-1186-pre	1	1	mmu-mir-1186-pre	uq	0	0	0	0	0.672238	0	0	0	0	0	0	0.665979	0	0.27554	0
mmu-mir-1186b	1	1	mmu-mir-1186b	uq	0	0	0	0	0.672238	0	0	0	0	0	0	0	0.977144	0	0
mmu-mir-1186b-pre	1	1	mmu-mir-1186b-pre	uq	0	0	0	0	0	0	0	0	0	0	0	0	0	0	0
mmu-mir-1187	1	1	mmu-mir-1187	uq	0	0	0	0	0	0	0	0	0	0	0	0	0	0	0
mmu-mir-1187-pre	1	1	mmu-mir-1187-pre	uq	0	0	0	0	0	0	0	0	0	0	0	0	0	0.55108	0
mmu-mir-1188-3p	1	1	mmu-mir-1188-3p	uq	0	0	0	0	0	0	0	0	0	0	0	0	0	0	0
mmu-mir-1188-5p	1	1	mmu-mir-1188-5p	uq	0	0	0	0	0	0	0	0	0	0	0	0	0	0	0
mmu-mir-1188-pre	1	1	mmu-mir-1188-pre	uq	0	0	0	0	0	0	0	0	0	0	0	0	0	0	0
mmu-mir-1190	1	1	mmu-mir-1190	uq	0	0	0	0	0	0	0	0	0	0	0	0	0	0	0
mmu-mir-1190-pre	1	1	mmu-mir-1190-pre	uq	0	0	0	0	0	0	0	0	0	0	0	0	0	0	0
mmu-mir-1191	1	1	mmu-mir-1191	uq	3.23417	2.7009	2.64133	2.89136	2.01671	2.96352	3.79753	0.758659	2.62903	4.79274	3.79449	3.99587	3.90857	2.20432	8.09008
mmu-mir-1191-pre	1	1	mmu-mir-1191-pre	uq	0	0	0.660333	0	0	0.49392	0	0	0.876342	0.79879	0	0.665979	0	0	0.539608
mmu-mir-1192	1	1	mmu-mir-1192	uq	0	0	0	0	0	0	0	0	0	0	0	0	0	0	0
mmu-mir-1192-pre	1	1	mmu-mir-1192-pre	uq	0	0	0	0	0	0	0.759505	0	0	0	0	0.665979	0	0	0
mmu-mir-1193-3p	1	1	mmu-mir-1193-3p	uq	0.539028	0.675224	0.660333	0	0	1.48176	1.51901	0.379329	1.75268	1.59758	0	1.33196	0	1.10216	0.809008
mmu-mir-1193-5p	1	1	mmu-mir-1193-5p	uq	0	0	0	0	0	0	0	0	0	0.79879	0	0	0	0	0
mmu-mir-1193-pre	1	1	mmu-mir-1193-pre	uq	0	0	0	0	0	0	0	0	0	0	0	0	0	0	0
mmu-mir-1194	1	1	mmu-mir-1194	uq	0	0	0	0	0.672238	0	0	0	0	0	0	0	0.977144	0.55108	0
mmu-mir-1194-pre	1	1	mmu-mir-1194-pre	uq	0	0	0	0	0	0	0	0	0	0	0.948624	0	0	0	0
mmu-mir-1195	1	1	mmu-mir-1195	uq	0	0.675224	0	4.81893	2.68895	2.96352	1.51901	1.13799	2.62903	2.39637	0	1.99794	1.95429	1.10216	4.04504
mmu-mir-1195-pre	1	1	mmu-mir-1195-pre	uq	0	0	0	0	0	0	0	0.379329	1.75268	0	0	0	-0.162206	0	-0.2694
mmu-mir-1196-3p	1	1	mmu-mir-1196-3p	uq	0	0	0	0	0	0	0	0	0	0	0	0	0	0	0
mmu-mir-1196-5p	1	1	mmu-mir-1196-5p	uq	0.539028	1.35045	0.660333	0	0.672238	0	0	0	0.876342	0	0	1.33196	0.488572	0.826621	0.809008
mmu-mir-1196-pre	1	1	mmu-mir-1196-pre	uq	0	0	0	0	0.672238	0	0	0	0	0	0	0	0	0	0
mmu-mir-1197-3p	1	1	mmu-mir-1197-3p	uq	0	0	0	0.963787	0	0	0	0	0.876342	0.79879	0	0	3.90857	0	2.42702
mmu-mir-1197-5p	1	1	mmu-mir-1197-5p	uq	0	0	0	0	0	0	0	0	0	0	0	0	0	0	0
mmu-mir-1197-pre	1	1	mmu-mir-1197-pre	uq	0	0	0	0	0	0	0	0	0	0	0	0	0	0	0
mmu-mir-1198-3p	1	1	mmu-mir-1198-3p	uq	0	0	0	0.963787	0	0	0.759505	0.379329	0	0.79879	0.948624	0	0	1.10216	0.809008
mmu-mir-1198-5p	1	1	mmu-mir-1198-5p	uq	18.327	13.5045	12.5463	24.0947	38.3176	22.2264	26.5827	23.5184	28.9193	49.525	39.8422	33.2989	30.2915	38.5756	34.7873
mmu-mir-1198-pre	1	1	mmu-mir-1198-pre	uq	0	0	0	0	0.672238	0	0	0	0	0	0	0	0	0.826621	0
mmu-mir-1199-3p	1	1	mmu-mir-1199-3p	uq	0	0	0	0	0	0	0	0	0	0	0	0	0	0	0
mmu-mir-1199-5p	1	1	mmu-mir-1199-5p	uq	0	0.675224	0.660333	1.92757	0	0	0	0	3.50537	1.59758	3.79449	0.665979	7.81715	4.95972	4.85405
mmu-mir-1199-pre	1	1	mmu-mir-1199-pre	uq	0	0	0	0	0	0	0	0	0	0	0	0	0	0	0
mmu-mir-122-3p	1	1	mmu-mir-122-3p	uq	3.7732	0.675224	0	10.6017	20.8394	15.3115	7.59505	1.89665	43.8171	15.177	9.48624	6.65979	93.8058	12.1238	6.47206
mmu-mir-122-5p	1	1	mmu-mir-122-5p	uq	73.3078	10.8036	36.3183	120.473	313.263	184.232	103.293	42.4849	689.681	294.754	140.396	184.476	1187.23	144.383	62.2936
mmu-mir-122-pre	1	1	mmu-mir-122-pre	uq	0	0	0	0	0	0	0	0	0	0	0	0	0	0	0
mmu-mir-1224-3p	1	1	mmu-mir-1224-3p	uq	0	0	0	0	0	0	0	0	0	0	0	0	0	0	0
mmu-mir-1224-5p	1	1	mmu-mir-1224-5p	uq	0	0	0.660333	0	0	0	0	0	0	0	0	0.665979	0	0	0
mmu-mir-1224-pre	1	1	mmu-mir-1224-pre	uq	0	0	0	0	0	0	0	0	0	0	0	0	0	0	0
mmu-mir-1231-3p	1	1	mmu-mir-1231-3p	uq	0	0	0	0	0.672238	0	0	0.758659	0	0	0	1.33196	0	0.55108	0
mmu-mir-1231-5p	1	1	mmu-mir-1231-5p	uq	0	0	0.660333	0	0	1.48176	0.759505	0.379329	0	0	0	0	1.95429	1.65324	0.809008
mmu-mir-1231-pre	1	1	mmu-mir-1231-pre	uq	0	0	0	0	0	0	0	0	0	0	0	0	0	0	0
mmu-mir-124-1-pre	1	1	mmu-mir-124-1-pre	uq	0	0	0	0	0.672238	0	0	0	0	0	0	0	0	0	0
mmu-mir-124-2-pre	1	1	mmu-mir-124-2-pre	uq	0	0	0	0	0	0	0	0	0	0	0	0	0	0	0
mmu-mir-124-3-pre	1	1	mmu-mir-124-3-pre	uq	0	0	0	0	0	0	0	0	0	0	0	0	0	0	0
mmu-mir-124-3p	3	3	mmu-mir-124-2-3p;mmu-mir-124-3-3p;mmu-mir-124-1-3p	cg	0	0	0	0	0	0	0	0	1.75093	0	0	0	0	3.30758	0
mmu-mir-124-5p	3	3	mmu-mir-124-1-5p;mmu-mir-124-3-5p;mmu-mir-124-2-5p	cg	0	0	0	0	0	0	0	0	0	0	0	0	0	0	0
mmu-mir-1247-3p	1	1	mmu-mir-1247-3p	uq	1.07806	4.05135	1.32067	1.92757	0.672238	2.96352	0.759505	3.03463	0.876342	0.79879	0	3.99587	0.977144	1.65324	2.42702
mmu-mir-1247-5p	1	1	mmu-mir-1247-5p	uq	5.39028	8.77792	9.24466	8.67408	6.72238	14.8176	0.759505	18.9665	11.3924	6.39032	4.74312	7.99174	0	15.9813	4.04504
mmu-mir-1247-pre	1	1	mmu-mir-1247-pre	uq	0	0	0	0	0	0	0	0	0	0.79879	0	0	0	0	0
mmu-mir-1249-3p	1	1	mmu-mir-1249-3p	uq	24.7953	39.8382	40.9406	51.0807	36.3009	43.9589	60.7604	38.3123	68.3547	66.2996	68.3009	86.5772	76.2172	78.2534	94.6539
mmu-mir-1249-5p	1	1	mmu-mir-1249-5p	uq	0	0	0	0	0	0	0	0	0	0	0	0	0	0	0
mmu-mir-1249-pre	1	1	mmu-mir-1249-pre	uq	0	0	0	0	0	0	0	0	0	0	0	0	0	0	0
mmu-mir-1251-3p	1	1	mmu-mir-1251-3p	uq	0	0	0	0	0	0	0	0.379329	0	0	0	0	0	0	0
mmu-mir-1251-5p	1	1	mmu-mir-1251-5p	uq	0	2.7009	0	0	0	0.987841	0	1.13799	0	0	0	0	0	0	0
mmu-mir-1251-pre	1	1	mmu-mir-1251-pre	uq	0	0	0	0	0	0	0	0	0	0	0	0	0	0	0
mmu-mir-125a-3p	1	1	mmu-mir-125a-3p	uq	9.70251	6.75224	5.28266	13.493	9.41133	10.3723	8.35456	9.1039	14.0215	13.5794	8.53761	12.6536	13.68	8.81729	13.7531
mmu-mir-125a-5p	1	1	mmu-mir-125a-5p	uq	2670.35	3278.89	3514.29	5686.34	3905.03	4994.03	3931.96	5143.33	4167.01	4406.93	3596.23	5140.69	3349.65	3696.65	4049.08
mmu-mir-125a-pre	1	1	mmu-mir-125a-pre	uq	0	0	0	0	0	0	0	0	0	0	0	0.665979	0	0	0
mmu-mir-125b-1-3p	1	1	mmu-mir-125b-1-3p	uq	64.1443	80.3517	56.7886	75.1754	83.3575	64.2096	77.4695	64.486	90.2632	118.221	67.3523	88.5751	81.1029	88.724	115.688
mmu-mir-125b-1-pre	1	1	mmu-mir-125b-1-pre	uq	0	0	0.660333	0.963787	0	1.48176	0.759505	0.379329	0.876342	0.79879	0	0	0.977144	0.55108	0
mmu-mir-125b-2-3p	1	1	mmu-mir-125b-2-3p	uq	308.324	310.603	244.983	337.325	257.467	321.048	302.283	292.084	337.392	358.657	244.745	309.68	369.36	283.255	429.583
mmu-mir-125b-2-pre	1	1	mmu-mir-125b-2-pre	uq	1.61708	0	0.660333	0	0	0	0	0.379329	1.75268	0	0.948624	0.665979	0	0	0.809008
mmu-mir-125b-5p	2	2	mmu-mir-125b-1-5p;mmu-mir-125b-2-5p	cg	2122.15	1983.13	2033.82	2706.31	2184.1	2954.14	2459.28	3339.24	2632.53	2977.09	2141.99	2498.09	2667.6	2699.74	3002.23
mmu-mir-126-3p	1	1	mmu-mir-126-3p	uq	3646.52	4095.91	3767.2	6189.44	6360.72	5891.98	6084.39	4756.79	7044.91	5510.85	7004.64	6945.49	6462.83	3912.12	6445.36
mmu-mir-126-5p	1	1	mmu-mir-126-5p	uq	16910.9	22140.6	17458.5	24106.2	23924.3	20920.5	24613.3	16087.4	25249.2	19142.2	21941.7	23129.4	31076.1	17522.7	33158.8
mmu-mir-126-pre	1	1	mmu-mir-126-pre	uq	2.69514	9.45314	8.58433	8.67408	5.37791	3.95136	9.87357	5.31061	7.01074	7.18911	10.4349	13.3196	10.7486	4.40864	12.9441
mmu-mir-1264-3p	1	1	mmu-mir-1264-3p	uq	0	0	0	0	0	0	0	0	0.876342	0	0	0	0	0	0
mmu-mir-1264-5p	1	1	mmu-mir-1264-5p	uq	0	0	0	0	0	0	0	0	0	0	0	0	0	0	0
mmu-mir-1264-pre	1	1	mmu-mir-1264-pre	uq	0	0	0	0	0	0	0	0	0	0	0	0	0	0	0
mmu-mir-127-3p	1	1	mmu-mir-127-3p	uq	3154.39	2426.08	2110.42	2102.98	3057.34	2605.92	2756.24	2569.58	5464.87	8100.53	2770.93	3956.58	7430.2	5898.77	6734.18
mmu-mir-127-5p	1	1	mmu-mir-127-5p	uq	17.2489	14.1797	15.1877	12.5292	19.4949	14.8176	16.7091	14.7938	26.2903	47.9274	19.9211	33.2989	38.1086	28.6562	23.8657
mmu-mir-127-pre	1	1	mmu-mir-127-pre	uq	0	0	0	0	0	0	0	0	0	0	0	0	0	0	0
mmu-mir-128-1-5p	1	1	mmu-mir-128-1-5p	uq	2.15611	1.35045	1.981	3.85515	1.34448	2.96352	2.27852	0.379329	2.62903	2.39637	1.89725	4.66185	3.90857	4.95972	1.61802
mmu-mir-128-1-pre	1	1	mmu-mir-128-1-pre	uq	0	0	0	0	0	0	0	0	0	0	0	0	0	0	0.809008
mmu-mir-128-2-5p	1	1	mmu-mir-128-2-5p	uq	0	0	0	0	0	0	0	0	0	0	0	0	0	0	0
mmu-mir-128-2-pre	1	1	mmu-mir-128-2-pre	uq	0	0	0	0	0	0	0	0	0	0	0	0	0	0	0
mmu-mir-128-3p	2	2	mmu-mir-128-2-3p;mmu-mir-128-1-3p	cg	24.7953	23.6329	23.772	53.0083	41.6788	48.8981	45.5703	41.3469	70.9837	131.8	98.6568	115.214	52.7658	91.4794	82.5188
mmu-mir-129-1-3p	1	1	mmu-mir-129-1-3p	uq	0	2.7009	0	0	0	0.24696	0	2.27598	0	0	0.948624	1.66495	0	0	0
mmu-mir-129-1-pre	1	1	mmu-mir-129-1-pre	uq	0	0.675224	0	0	0	0	0	0	0	0	0	0	0	0	0
mmu-mir-129-2-3p	1	1	mmu-mir-129-2-3p	uq	1.61708	1.35045	0.660333	0.963787	0	10.6193	0.759505	6.06927	3.50537	0.79879	0	6.99277	1.95429	2.20432	0
mmu-mir-129-2-pre	1	1	mmu-mir-129-2-pre	uq	0	0	0	0	0	0	0	0	0	0	0	0	0	0	0
mmu-mir-129-5p	2	2	mmu-mir-129-1-5p;mmu-mir-129-2-5p	cg	4.31222	10.1284	0	1.92757	0	9.38449	1.51901	10.6212	1.75268	1.59758	0.948624	11.3216	0.977144	2.20432	0
mmu-mir-1298-3p	1	1	mmu-mir-1298-3p	uq	0	0	0	0	0	0	0	0	0	0	0	0	0.977144	0	0
mmu-mir-1298-5p	1	1	mmu-mir-1298-5p	uq	0	0	0	0	0.672238	0	0	0	0	0	0	0	0	0	0
mmu-mir-1298-pre	1	1	mmu-mir-1298-pre	uq	0	0	0	0	0	0	0	0	0	0	0	0	0	0	0
mmu-mir-1306-3p	1	1	mmu-mir-1306-3p	uq	0	0.675224	0	0	1.34448	0	0	0.379329	0	0	0.948624	0	0	0.55108	0
mmu-mir-1306-5p	1	1	mmu-mir-1306-5p	uq	3.23417	4.05135	3.30166	1.92757	2.68895	3.95136	2.27852	4.93128	1.75268	6.39032	3.79449	7.99174	4.88572	2.7554	2.42702
mmu-mir-1306-pre	1	1	mmu-mir-1306-pre	uq	0	0	0	0	0	0	0	0	0	0	0	0	0	0	0
mmu-mir-130a-3p	1	1	mmu-mir-130a-3p	uq	1176.7	1554.37	1285.01	2510.66	1510.52	1796.39	1958	1747.19	861.444	915.414	1382.14	1752.86	1174.53	1061.11	856.739
mmu-mir-130a-5p	1	1	mmu-mir-130a-5p	uq	0.539028	1.35045	2.64133	2.89136	0.672238	2.96352	0.759505	2.65531	1.75268	0	1.89725	0	0.977144	0.55108	0.809008
mmu-mir-130a-pre	1	1	mmu-mir-130a-pre	uq	0	0	0	0	0	0	0	0	0	0	0	0	0	0	0
mmu-mir-130b-3p	1	1	mmu-mir-130b-3p	uq	7.54639	6.07702	5.28266	9.63787	15.4615	18.769	18.2281	7.20726	26.2903	27.1589	69.2495	33.9649	19.5429	60.3433	39.6414
mmu-mir-130b-5p	1	1	mmu-mir-130b-5p	uq	2.15611	5.4018	1.32067	5.78272	4.03343	7.4088	1.51901	2.27598	9.63976	12.7806	16.1266	9.98968	4.88572	14.8792	11.3261
mmu-mir-130b-pre	1	1	mmu-mir-130b-pre	uq	0.539028	0	0	0	0	0	0	0	0	0	0	0	0	0	0
mmu-mir-132-3p	1	1	mmu-mir-132-3p	uq	40.9661	20.2567	21.791	42.4066	55.7958	45.9346	33.4182	32.243	70.1074	130.203	57.866	81.9154	65.4686	55.6591	75.2377
mmu-mir-132-5p	1	1	mmu-mir-132-5p	uq	4.31222	6.75224	3.962	1.92757	3.36119	3.45744	5.31654	5.31061	9.63976	23.9637	11.3835	13.3196	12.7029	8.26621	14.5621
mmu-mir-132-pre	1	1	mmu-mir-132-pre	uq	0	0	0	0	0	0	0	0	0	0	0	0	0	0	0
mmu-mir-133a-1-pre	1	1	mmu-mir-133a-1-pre	uq	0	0	0	0	0	0	0	0	0	0	0	0	0	0	0
mmu-mir-133a-2-pre	1	1	mmu-mir-133a-2-pre	uq	0	0	0	0	0	0	0	0	0	0	0	0	0	0	0
mmu-mir-133a-3p	2	2	mmu-mir-133a-2-3p;mmu-mir-133a-1-3p	cg	1249.29	245.105	589.016	104.089	344.634	215.019	126.078	196.493	269.621	265.198	250.12	342.091	99.0179	655.235	87.7773
mmu-mir-133a-5p	2	2	mmu-mir-133a-1-5p;mmu-mir-133a-2-5p	cg	7.54639	0.675224	0.660333	0	4.03343	0	0	0.758659	0.876342	0	0	0.665979	0.977144	1.65324	0.809008
mmu-mir-133b-3p	1	1	mmu-mir-133b-3p	uq	15.2717	1.34977	3.301	0.963787	6.94624	3.29247	1.51901	3.03463	1.16816	1.59758	1.26452	2.21971	1.6289	4.95972	0.809008
mmu-mir-133b-5p	1	1	mmu-mir-133b-5p	uq	0	0	0	0	0	0	0	0	0	0	0	0	0	0	0
mmu-mir-133b-pre	1	1	mmu-mir-133b-pre	uq	0	0	0	0	0	0	0	0	0	0	0	0	0	0	0
mmu-mir-134-3p	1	1	mmu-mir-134-3p	uq	1.61708	0	0	0	0.672238	0	0	0.379329	0.876342	3.19516	0.948624	2.66391	0.977144	1.10216	0
mmu-mir-134-5p	1	1	mmu-mir-134-5p	uq	13.4757	6.07702	3.962	5.78272	15.4615	7.90273	9.87357	6.82793	12.2688	22.3661	1.89725	7.99174	9.77144	10.4705	9.70809
mmu-mir-134-pre	1	1	mmu-mir-134-pre	uq	0	0	0	0	0	0.987841	0.759505	0.379329	0	0.79879	0	0	0	0.55108	0
mmu-mir-135a-1-3p	1	1	mmu-mir-135a-1-3p	uq	0	0	0	0	0	0	0	0	0	0	0	0	0	0	0
mmu-mir-135a-1-pre	1	1	mmu-mir-135a-1-pre	uq	0	0	0	0	0	0	0	0	0	0	0	0	0	0	0
mmu-mir-135a-2-3p	1	1	mmu-mir-135a-2-3p	uq	0	4.05135	0	0	0	2.4696	0	2.27598	0.876342	0	0	1.33196	0	0	0
mmu-mir-135a-2-pre	1	1	mmu-mir-135a-2-pre	uq	0	0	0	0	0	0	0	0	0	0	0	0	0	0	0
mmu-mir-135a-5p	2	2	mmu-mir-135a-1-5p;mmu-mir-135a-2-5p	cg	1.61708	43.8896	0	0	0	47.4164	0	70.1759	2.62903	0.79879	0	25.3072	0.977144	18.7367	0
mmu-mir-135b-3p	1	1	mmu-mir-135b-3p	uq	0	0	0	0	0	0	0	0	0	0	0	0	0	0	0
mmu-mir-135b-5p	1	1	mmu-mir-135b-5p	uq	0	1.35045	0	0	0	0	0.759505	0	1.75268	0	0	0	0.977144	0.55108	0
mmu-mir-135b-pre	1	1	mmu-mir-135b-pre	uq	0	0	0	0	0	0	0	0	0	0	0	0	0	0	0
mmu-mir-136-3p_3071-5p	2	2	mmu-mir-136-3p;mmu-mir-3071-5p	cg	229.626	191.089	196.779	163.844	266.206	232.636	198.99	229.494	408.375	738.082	210.594	428.89	502.252	419.372	455.471
mmu-mir-136-5p_3071-3p	2	2	mmu-mir-136-5p;mmu-mir-3071-3p	cg	141.764	117.489	108.295	84.8132	192.26	186.702	165.572	146.421	264.655	345.077	138.499	233.092	276.532	240.822	269.4
mmu-mir-136-pre	1	1	mmu-mir-136-pre	uq	0	0	0	0	0	0	0	0	0	0	0	0	0	0	0
mmu-mir-137-3p	1	1	mmu-mir-137-3p	uq	0.539028	0.675224	0	0	0.672238	0.49392	0	0	0.876342	1.59758	0	1.99794	0.977144	0.55108	0
mmu-mir-137-5p	1	1	mmu-mir-137-5p	uq	0	0	0	0	0	0	0	0	0	0	0	0	0	0	0
mmu-mir-137-pre	1	1	mmu-mir-137-pre	uq	0	0	0	0	0	0	0	0	0	0	0	0	0	0	0
mmu-mir-138-1-3p	1	1	mmu-mir-138-1-3p	uq	0	0	0	0.963787	1.34448	0.987841	0.759505	0	0.876342	0	0	0	0	1.65324	0
mmu-mir-138-1-pre	1	1	mmu-mir-138-1-pre	uq	0	0	0	0	0	0	0	0	0	0	0	0	0	0	0
mmu-mir-138-2-3p	1	1	mmu-mir-138-2-3p	uq	0	0	0.660333	0	0	0	0	0.379329	0	0	0	0	0	0	0
mmu-mir-138-2-pre	1	1	mmu-mir-138-2-pre	uq	0	0	0	0	0	0	0	0	0	0	0	0	0	0	0
mmu-mir-138-5p	2	2	mmu-mir-138-1-5p;mmu-mir-138-2-5p	cg	24.2563	36.4621	13.867	34.6963	24.2006	29.1413	30.3802	20.1045	28.9193	28.7565	47.4312	73.9236	13.68	66.1297	27.5063
mmu-mir-139-3p	1	1	mmu-mir-139-3p	uq	1.07806	4.05135	3.962	1.92757	3.36119	2.4696	6.07604	1.51732	2.62903	4.79274	0.948624	1.99794	5.86286	1.65324	0.809008
mmu-mir-139-5p	1	1	mmu-mir-139-5p	uq	122.898	159.353	163.763	206.25	303.852	245.972	311.397	186.251	237.489	246.826	361.426	282.375	267.737	228.698	286.389
mmu-mir-139-pre	1	1	mmu-mir-139-pre	uq	0	0	0	0	0	0	0	0	0	0	0	0	0	0	0
mmu-mir-140-3p	1	1	mmu-mir-140-3p	uq	728.227	633.361	602.223	687.18	785.174	734.46	767.1	638.791	1063.88	1159.04	1279.69	1090.21	851.092	1476.9	809.008
mmu-mir-140-5p	1	1	mmu-mir-140-5p	uq	32.8807	22.9576	19.1497	21.2033	28.9062	21.7325	29.6207	26.1737	40.3117	56.7141	55.9688	27.3051	29.3143	51.2505	37.2144
mmu-mir-140-pre	1	1	mmu-mir-140-pre	uq	0	0	0	0	0	0	0	0	0	0	0	0	0	0	0
mmu-mir-141-3p	1	1	mmu-mir-141-3p	uq	131.523	908.852	13.2067	15.4206	31.5952	1870.97	60.0009	1402.19	286.564	196.502	229.567	708.934	23.4514	607.566	36.0008
mmu-mir-141-5p	1	1	mmu-mir-141-5p	uq	0	7.42747	0	0	0.672238	7.4088	0.759505	6.06927	1.75268	1.59758	0.948624	8.65772	0	2.20432	0
mmu-mir-141-pre	1	1	mmu-mir-141-pre	uq	0	0	0	0	0	0	0	0	0	0	0	0	0	0	0
mmu-mir-142-3p	1	1	mmu-mir-142-3p	uq	253.882	195.14	149.896	220.707	564.008	564.551	850.646	214.321	1573.91	1123.9	3347.69	1055.58	590.195	4071.11	1257.6
mmu-mir-142-5p	1	1	mmu-mir-142-5p	uq	3512.31	3204.62	3318.17	3453.25	9947.78	9717.88	15718.7	3318.75	27440	13183.2	51204.8	13970.9	7412.61	53446	15578.3
mmu-mir-142-pre	1	1	mmu-mir-142-pre	uq	0	0	0	0	0	0	0	0	0	0	0	0	0	0	0
mmu-mir-143-3p	1	1	mmu-mir-143-3p	uq	273567	193293	221295	162368	141634	132203	118124	158214	111589	105120	76118.5	150178	100690	143399	80925.9
mmu-mir-143-5p	1	1	mmu-mir-143-5p	uq	47.4345	31.0603	36.3183	24.0947	26.2173	18.2751	27.3422	21.2424	12.2688	13.5794	12.3321	39.2927	14.6572	18.7367	6.47206
mmu-mir-143-pre	1	1	mmu-mir-143-pre	uq	0	0	0	0	0	0	0	0	0	0	0	0	0	0	0
mmu-mir-144-3p	1	1	mmu-mir-144-3p	uq	211.299	303.851	196.779	336.362	512.245	307.712	274.181	261.737	234.86	244.43	239.053	581.399	192.497	432.598	235.421
mmu-mir-144-5p	1	1	mmu-mir-144-5p	uq	92.7128	179.61	140.651	195.649	233.267	139.779	136.711	110.385	172.639	194.905	184.982	312.344	142.663	186.265	113.261
mmu-mir-144-pre	1	1	mmu-mir-144-pre	uq	0	0	0	0	0	0	0	0	0	0	0	0	0	0	0
mmu-mir-145-3p	1	1	mmu-mir-145-3p	uq	1030.62	284.945	684.105	360.456	459.811	508.244	368.36	487.438	654.627	441.731	346.248	477.507	368.383	740.652	391.56
mmu-mir-145-5p	1	1	mmu-mir-145-5p	uq	2985.68	1070.91	1398.58	1171.96	1508.5	1670.44	1399.01	1569.29	640.606	635.837	941.983	1262.03	677.16	1348.49	380.234
mmu-mir-145-pre	1	1	mmu-mir-145-pre	uq	0	0	0	0	0	0	0	0	0	0	0	0	0	0.55108	0
mmu-mir-146a-3p	1	1	mmu-mir-146a-3p	uq	0	0	0	0	0	0.49392	0.759505	0	0	0	0.948624	0.665979	0.977144	0	0.809008
mmu-mir-146a-5p	1	1	mmu-mir-146a-5p	uq	1020.92	422.015	454.969	885.72	1023.48	973.27	1423.31	448.557	2317.92	2572.1	5501.54	2383.2	832.038	1388.54	2513.59
mmu-mir-146a-pre	1	1	mmu-mir-146a-pre	uq	0	0	0	0	0	0	0	0	0	0	0	0	0	0	0
mmu-mir-146b-3p	1	1	mmu-mir-146b-3p	uq	0	1.35045	0.660333	0	0	0	0	0.758659	0.876342	3.99395	0	0.665979	2.93143	2.20432	2.42702
mmu-mir-146b-5p	1	1	mmu-mir-146b-5p	uq	1278.57	1499.67	861.734	682.361	2424.43	1095.27	1282.8	608.255	4753.28	5671.41	2997.18	2062.87	2297.75	1699.53	6313.5
mmu-mir-146b-pre	1	1	mmu-mir-146b-pre	uq	0	0	0	0	0	0	0	0	0	0	0	0	0	0	0
mmu-mir-147-3p	1	1	mmu-mir-147-3p	uq	0.539028	6.07702	3.30166	1.92757	3.36119	1.97568	6.07604	2.27598	6.13439	3.99395	8.53761	21.9773	13.68	5.5108	8.09008
mmu-mir-147-5p	1	1	mmu-mir-147-5p	uq	0	0	0	0	0	0	0	0	0	0	0.948624	0	0	0	0
mmu-mir-147-pre	1	1	mmu-mir-147-pre	uq	0	0	0	0	0	0	0	0	0	0	0	0	0	0	0
mmu-mir-148a-3p	1	1	mmu-mir-148a-3p	uq	19177.5	24110.2	16855.7	32845.9	19101.6	23336.7	20666.1	30307.7	23757.6	24990.2	15346.8	21343.3	28006.9	22105.2	24991.9
mmu-mir-148a-5p	1	1	mmu-mir-148a-5p	uq	192.972	193.789	163.763	181.192	159.993	215.843	180.762	209.01	158.618	163.752	184.982	186.474	243.309	147.138	213.578
mmu-mir-148a-pre	1	1	mmu-mir-148a-pre	uq	0	0	0	0.963787	0	0.49392	0	0.379329	0	0	1.89725	0	0	0	0
mmu-mir-148b-3p	1	1	mmu-mir-148b-3p	uq	218.306	156.652	100.371	236.128	224.528	255.357	299.245	179.423	238.365	242.832	185.93	159.169	261.874	289.593	319.963
mmu-mir-148b-5p	1	1	mmu-mir-148b-5p	uq	21.5611	29.7099	20.4703	26.0222	22.8561	17.7811	25.0637	17.0698	44.6934	45.531	52.1743	31.967	30.2915	28.1051	46.1134
mmu-mir-148b-pre	1	1	mmu-mir-148b-pre	uq	0	0	0	0	0	0	0	0	0	0	0	0	0	0	0
mmu-mir-149-3p	1	1	mmu-mir-149-3p	uq	0.539028	0.675224	0	0	0.672238	0	0	0	0	0.79879	0.948624	0	0	0	0
mmu-mir-149-5p	1	1	mmu-mir-149-5p	uq	17.2489	43.8896	35.658	60.7186	48.4011	48.4042	34.1777	36.7949	40.3117	73.4887	86.3247	78.5855	63.5143	67.7829	46.9225
mmu-mir-149-pre	1	1	mmu-mir-149-pre	uq	0	0	0	0	0.672238	0	0	0	0	0.79879	0	0.665979	0.977144	1.10216	1.61802
mmu-mir-150-3p	1	1	mmu-mir-150-3p	uq	3.23417	3.37612	1.32067	1.92757	6.72238	5.92704	9.87357	2.65531	11.3924	5.59153	21.8183	3.32989	0.977144	31.9627	2.42702
mmu-mir-150-5p	1	1	mmu-mir-150-5p	uq	403.732	428.092	511.098	1271.23	1564.3	2096.69	2623.33	1169.85	2544.9	948.963	8959.75	3521.69	490.526	10996.8	638.307
mmu-mir-150-pre	1	1	mmu-mir-150-pre	uq	0	0	0	0	0	0	0	0	0	0	0	0	0	0	0
mmu-mir-151-3p	1	1	mmu-mir-151-3p	uq	1261.86	1720.47	1870.06	3200.74	2018.73	1538.56	1700.53	2041.17	1800.01	2608.05	1531.08	2106.49	2225.93	2062.14	2962.59
mmu-mir-151-5p	1	1	mmu-mir-151-5p	uq	1456.09	1936.54	1813.93	2641.26	1614.72	1763.79	2079.52	1777.35	2346.84	2110.4	2424.68	2242.35	2637.47	1801.02	2824.11
mmu-mir-151-pre	1	1	mmu-mir-151-pre	uq	0	0	0	0	0	0	0	0	0	0	0	0	0	0	0
mmu-mir-152-3p	1	1	mmu-mir-152-3p	uq	202.136	173.533	88.4846	168.663	242.006	225.722	245.32	160.836	229.602	265.997	173.598	177.15	146.572	121.238	145.217
mmu-mir-152-5p	1	1	mmu-mir-152-5p	uq	148.772	184.336	180.271	142.64	162.009	145.213	163.294	135.8	179.65	162.953	129.961	179.814	206.177	106.91	199.016
mmu-mir-152-pre	1	1	mmu-mir-152-pre	uq	0	0	0	0	0	0	0	0	0	0	0	0	0	0	0
mmu-mir-153-3p	1	1	mmu-mir-153-3p	uq	0	8.77792	0	0	0	1.97568	0.759505	2.27598	0.876342	0.79879	0.948624	3.99587	0	1.65324	0
mmu-mir-153-5p	1	1	mmu-mir-153-5p	uq	0	0	0	0	0	0	0	0	0	0	0	0	0	0	0
mmu-mir-153-pre	1	1	mmu-mir-153-pre	uq	0	0	0	0	0	0	0	0	0	0	0	0	0	0	0
mmu-mir-154-3p	1	1	mmu-mir-154-3p	uq	0	0	0	0	0	0.49392	0.759505	0.379329	0	0	0.948624	0	0	0.55108	0
mmu-mir-154-5p	1	1	mmu-mir-154-5p	uq	10.2415	2.7009	2.64133	2.89136	16.806	13.3358	14.4306	9.48323	8.76342	15.9758	0	11.9876	6.84	12.1238	7.28107
mmu-mir-154-pre	1	1	mmu-mir-154-pre	uq	0	0	0	0	0	0	0	0	0	0	0	0	0	0	0
mmu-mir-155-3p	1	1	mmu-mir-155-3p	uq	0	0	0	0	1.34448	0	0.759505	0	1.75268	0	2.84587	0	0.977144	2.20432	3.23603
mmu-mir-155-5p	1	1	mmu-mir-155-5p	uq	32.3417	27.009	29.715	34.6963	79.3241	64.7036	121.521	34.1396	168.258	65.5008	461.031	71.2597	47.88	287.664	114.879
mmu-mir-155-pre	1	1	mmu-mir-155-pre	uq	0	0	0	0	0	0.49392	0	0	0	0	0.948624	0	0	0.55108	0
mmu-mir-15a-3p	1	1	mmu-mir-15a-3p	uq	2.15611	2.02567	0.660333	1.92757	2.01671	2.96352	1.51901	0.758659	3.50537	3.99395	5.69174	1.33196	2.93143	1.65324	5.66305
mmu-mir-15a-5p	1	1	mmu-mir-15a-5p	uq	422.059	451.05	407.425	564.779	531.74	531.952	662.288	395.64	815.874	797.992	1233.21	804.502	886.269	961.635	945.73
mmu-mir-15a-pre	1	1	mmu-mir-15a-pre	uq	0.539028	0	0	0	0	0	0	0	0.876342	0	0	0	0	0	0
mmu-mir-15b-3p	1	1	mmu-mir-15b-3p	uq	10.7806	8.10269	6.60333	23.1309	18.8227	13.8298	31.1397	14.7938	34.1773	34.348	49.3284	20.6453	22.4743	58.4145	33.1693
mmu-mir-15b-5p	1	1	mmu-mir-15b-5p	uq	61.9882	62.1207	46.8836	107.944	141.842	138.792	170.889	103.936	203.311	199.698	443.007	174.486	121.166	402.289	164.229
mmu-mir-15b-pre	1	1	mmu-mir-15b-pre	uq	1.61708	2.7009	1.981	0.963787	1.34448	1.97568	1.51901	1.89665	4.38171	10.3843	17.0752	4.66185	2.93143	15.9813	4.85405
mmu-mir-16-1-3p	1	1	mmu-mir-16-1-3p	uq	7.00736	6.07702	8.58433	3.85515	10.7558	12.8419	15.1901	5.31061	16.6505	14.3782	25.6128	19.3134	16.6114	20.39	21.8432
mmu-mir-16-1-pre	1	1	mmu-mir-16-1-pre	uq	14.5538	16.8806	19.81	24.0947	18.8227	21.7325	20.5066	20.1045	34.1773	47.9274	27.5101	31.967	43.9715	44.6375	52.5855
mmu-mir-16-2-3p	1	1	mmu-mir-16-2-3p	uq	5.92931	6.07702	1.981	2.89136	4.03343	13.8298	9.11406	6.4486	19.2795	12.7806	25.6128	13.9855	7.81715	31.9627	4.85405
mmu-mir-16-2-pre	1	1	mmu-mir-16-2-pre	uq	0	1.35045	0	0	0.672238	0	0.759505	0	0	0	0.948624	1.33196	0	0	0
mmu-mir-16-5p	2	2	mmu-mir-16-2-5p;mmu-mir-16-1-5p	cg	6577.22	6290.39	5061.45	6498.81	8316.93	7782.21	10420.4	5365.99	16516.4	14941.4	18834	11630	12279.8	17626.9	16594.6
mmu-mir-17-3p	1	1	mmu-mir-17-3p	uq	5.39028	5.4018	5.28266	4.81893	6.72238	5.92704	6.07604	8.34524	23.6612	13.5794	23.7156	19.3134	11.7257	18.7367	14.5621
mmu-mir-17-5p	1	1	mmu-mir-17-5p	uq	48.5125	47.2657	36.9786	43.3704	65.8793	80.509	72.9125	62.5893	133.204	96.6536	168.855	87.2432	103.089	163.946	106.52
mmu-mir-17-pre	1	1	mmu-mir-17-pre	uq	0	0	0	0	0	0	0	0	0	0	0	0	0	0	0
mmu-mir-181a-1-3p	1	1	mmu-mir-181a-1-3p	uq	56.0589	102.634	84.5226	130.111	86.0465	99.278	113.166	81.5558	158.618	191.71	147.037	143.185	154.389	174.693	211.151
mmu-mir-181a-1-pre	1	1	mmu-mir-181a-1-pre	uq	0	0	0	0	0	0	0	0	0	0	0	0	0	0	0
mmu-mir-181a-2-3p	1	1	mmu-mir-181a-2-3p	uq	51.2077	56.0436	62.7316	61.6823	44.3677	46.9224	46.3298	66.762	39.4354	39.1407	38.8936	50.6144	39.0857	65.5786	24.2702
mmu-mir-181a-2-pre	1	1	mmu-mir-181a-2-pre	uq	0	0	0	0	0	0	0	0	0	0	0	0	0.977144	0	0
mmu-mir-181a-5p	2	2	mmu-mir-181a-2-5p;mmu-mir-181a-1-5p	cg	12196	16578.8	17580	16916.4	16204.3	15757.5	16308.9	16915.1	23308.9	23391	27113.6	21806.8	16694.5	22491	22335.9
mmu-mir-181b-1-3p	1	1	mmu-mir-181b-1-3p	uq	0.539028	0	0	0	1.34448	0.987841	1.51901	0.758659	0	1.59758	0.948624	0.665979	0.977144	2.7554	1.61802
mmu-mir-181b-1-pre	1	1	mmu-mir-181b-1-pre	uq	0	0	0	0	0	0	0.759505	0	0	0	0	0	0	0	0
mmu-mir-181b-2-3p	1	1	mmu-mir-181b-2-3p	uq	0.539028	0	0.660333	0	0	0	0	0	0	0	0	0	0	0	0
mmu-mir-181b-2-pre	1	1	mmu-mir-181b-2-pre	uq	0	0	0	0	0	0	0	0	0	0	0	0	0	0	0
mmu-mir-181b-5p	2	2	mmu-mir-181b-1-5p;mmu-mir-181b-2-5p	cg	478.118	586.77	676.841	722.84	576.108	528.495	610.642	582.27	832.525	1075.97	792.101	939.696	638.563	801.731	866.043
mmu-mir-181c-3p	1	1	mmu-mir-181c-3p	uq	32.3417	33.7612	26.4133	27.9498	12.1003	54.3312	22.7852	56.5201	49.9515	42.3359	36.9963	42.6226	33.2229	73.8448	37.2144
mmu-mir-181c-5p	1	1	mmu-mir-181c-5p	uq	1267.25	1804.88	1308.12	800.907	912.899	2006.8	802.797	2010.07	1825.42	1314.01	1306.25	1290.67	1262.47	3051.88	1430.33
mmu-mir-181c-pre	1	1	mmu-mir-181c-pre	uq	0	0	0	0	0	0	0	0	0	0	0	0	0	0	0
mmu-mir-181d-3p	1	1	mmu-mir-181d-3p	uq	0	0	0	0	0	0	0	0	0	0	0	0	0	0	0
mmu-mir-181d-5p	1	1	mmu-mir-181d-5p	uq	120.203	133.694	91.7863	99.27	68.5683	111.132	44.0513	114.937	152.484	159.758	80.633	97.2329	115.792	269.295	138.745
mmu-mir-181d-pre	1	1	mmu-mir-181d-pre	uq	0	0	0	0	0	0	0	0	0	0	0	0	0	0	0
mmu-mir-182-3p	1	1	mmu-mir-182-3p	uq	0	0	0	0	0	0.49392	0	0	0	0	0	0	0	0	0
mmu-mir-182-5p	1	1	mmu-mir-182-5p	uq	294.309	665.096	101.031	55.8996	110.247	1747.98	131.394	2664.41	253.263	349.87	488.541	1028.27	219.857	368.673	234.612
mmu-mir-182-pre	1	1	mmu-mir-182-pre	uq	0	0	0	0	0	0	0	0	0.876342	0	0	0	0	0	0
mmu-mir-183-3p	1	1	mmu-mir-183-3p	uq	0	0	0	0	0	0.987841	0.759505	0.379329	0	1.59758	0.948624	0	0.977144	0	0.809008
mmu-mir-183-5p	1	1	mmu-mir-183-5p	uq	31.8027	81.0269	6.60333	4.81893	8.06686	145.213	16.7091	144.904	22.7849	31.9516	51.2257	113.216	17.5886	38.5756	31.5513
mmu-mir-183-pre	1	1	mmu-mir-183-pre	uq	0	0	0	0	0	0	0	0	0	0	0	0	0	0	0
mmu-mir-1839-3p	1	1	mmu-mir-1839-3p	uq	14.0147	14.8549	11.886	17.3482	12.7725	16.2994	28.1017	8.72457	18.4032	22.3661	27.5101	24.6412	23.4514	28.1051	25.0792
mmu-mir-1839-5p	1	1	mmu-mir-1839-5p	uq	230.165	273.466	266.114	330.579	338.136	294.87	335.701	292.084	339.144	451.317	558.739	365.622	342	285.46	341.401
mmu-mir-1839-pre	1	1	mmu-mir-1839-pre	uq	0	0	0	0	0	0	0	0	0	0	0	0	0	0	0
mmu-mir-184-3p	1	1	mmu-mir-184-3p	uq	13.4757	6.75224	9.90499	7.71029	21.5116	14.8176	22.7852	10.6212	7.88708	4.79274	38.8936	25.3072	2.93143	6.06188	4.04504
mmu-mir-184-5p	1	1	mmu-mir-184-5p	uq	0	0	0	0	0	0	0	0	0	0	0	0	0	0	0
mmu-mir-184-pre	1	1	mmu-mir-184-pre	uq	0	0	0	0	0	0	0	0	0	0	0	0	0	0	0
mmu-mir-1843-3p	1	1	mmu-mir-1843-3p	uq	4.85125	3.37612	5.94299	5.78272	12.1003	8.89057	5.31654	6.82793	2.62903	6.39032	2.84587	9.98968	2.93143	6.61297	2.42702
mmu-mir-1843-5p	1	2	mmu-mir-1843-5p;mmu-mir-1843b-5p	ui	221.271	186.362	189.846	206.732	200.663	198.309	243.801	212.424	218.209	210.481	217.235	238.42	227.674	245.506	209.938
mmu-mir-1843-pre	1	1	mmu-mir-1843-pre	uq	0	0	0	0	0	0	0	0	0	0	0	0	0	0	0
mmu-mir-1843b-3p	1	1	mmu-mir-1843b-3p	uq	16.7099	29.0347	25.0926	78.0667	23.5283	21.7325	28.1017	33.7603	22.7849	55.1165	32.2532	59.9381	20.52	25.3497	26.6973
mmu-mir-1843b-5p	1	2	mmu-mir-1843-5p;mmu-mir-1843b-5p	ui	182.461	197.841	167.394	244.32	191.252	192.876	236.966	196.872	205.94	204.89	180.238	213.779	201.292	180.479	218.837
mmu-mir-1843b-pre	1	1	mmu-mir-1843b-pre	uq	0	0	0	0	0	0	0	0	0	0	0	0	0	0	0
mmu-mir-185-3p	1	1	mmu-mir-185-3p	uq	0.539028	0.675224	1.32067	1.92757	0.672238	2.4696	0	1.89665	1.75268	4.79274	5.69174	1.99794	1.95429	4.40864	3.23603
mmu-mir-185-5p	1	1	mmu-mir-185-5p	uq	8.08542	14.1797	7.92399	19.2757	12.1003	16.2994	22.0256	8.34524	19.2795	27.9577	19.9211	11.9876	9.77144	15.9813	13.7531
mmu-mir-185-pre	1	1	mmu-mir-185-pre	uq	0	0	0	0	0	0	0	0	0	0	0	0	0	0	0
mmu-mir-186-3p	1	1	mmu-mir-186-3p	uq	0	0.675224	0.660333	0	2.01671	1.48176	1.51901	0.379329	0	0.79879	0.948624	1.33196	0	0.55108	1.61802
mmu-mir-186-5p	1	1	mmu-mir-186-5p	uq	1165.38	1393.66	1153.6	1469.77	1349.18	1272.34	1530.4	1060.98	1906.04	2073.66	2243.49	1928.01	2035.39	2009.79	2202.93
mmu-mir-186-pre	1	1	mmu-mir-186-pre	uq	0	0	0	0	0	0	0	0	0	0	0	0	0	0	0
mmu-mir-187-3p	1	1	mmu-mir-187-3p	uq	9.70251	10.1284	9.90499	11.5654	14.117	13.3358	15.9496	9.86256	18.4032	12.7806	18.0238	10.6557	17.5886	18.7367	25.0792
mmu-mir-187-5p	1	1	mmu-mir-187-5p	uq	0.539028	0.675224	0	0	0	0.49392	0.759505	0	1.75268	0	2.84587	0	0	0	0
mmu-mir-187-pre	1	1	mmu-mir-187-pre	uq	0	0	0	0	0	0	0	0	0	0	0	0	0	0	0
mmu-mir-188-3p	1	1	mmu-mir-188-3p	uq	2.15611	1.35045	1.981	1.92757	4.03343	0	0.759505	1.89665	6.13439	2.39637	0.948624	3.32989	1.95429	1.65324	2.42702
mmu-mir-188-5p	1	1	mmu-mir-188-5p	uq	4.31222	8.77792	4.62233	6.74651	4.03343	7.90273	4.55703	4.17262	7.88708	11.9819	14.2294	17.9814	12.7029	9.36837	8.89909
mmu-mir-188-pre	1	1	mmu-mir-188-pre	uq	0	0	0.660333	0	0.672238	0	0	0	0	0	0	0	0	0	0.809008
mmu-mir-1892	1	1	mmu-mir-1892	uq	0	0	0	0	0	0	0	0	0	0	0	0	0	0	0
mmu-mir-1892-pre	1	1	mmu-mir-1892-pre	uq	0	0	0	0	0	0	0	0	0	0	0	0	0	0	0
mmu-mir-1893	1	1	mmu-mir-1893	uq	0	0	0	0	0	0	0	0	0	0	0.948624	0	0	0	0
mmu-mir-1893-pre	1	1	mmu-mir-1893-pre	uq	0	0	0	0	0	0	0	0	0	0	0	0.332989	0.977144	0	0
mmu-mir-1894-3p	1	1	mmu-mir-1894-3p	uq	0	0	0	0	0	0	0	0	0	0	0	0	0	0	0
mmu-mir-1894-5p	1	1	mmu-mir-1894-5p	uq	0	0	0	0	0	0	0	0	0	0	0	0	0	0	0
mmu-mir-1894-pre	1	1	mmu-mir-1894-pre	uq	0	0	0	0	0	0	0	0	0	0	0	0	0	0	0
mmu-mir-1895	1	1	mmu-mir-1895	uq	0	0	0	0	0	0	0	0	0	0	0	0	0	0	0
mmu-mir-1895-pre	1	1	mmu-mir-1895-pre	uq	0	0	0	0	0	0	0	0	0	0	0	0	0	0	0
mmu-mir-1896	1	1	mmu-mir-1896	uq	0	0	0	0	0	0	0	0	0	0	0	0	0	0	0
mmu-mir-1896-pre	1	1	mmu-mir-1896-pre	uq	0	0	0	0	0.672238	0	0	0	0	0	0	0	0	0	0
mmu-mir-1897-3p	1	1	mmu-mir-1897-3p	uq	0	0	0	0	0	0	0	0	0	0	0	0	0	0	0
mmu-mir-1897-5p	1	1	mmu-mir-1897-5p	uq	0	0	0	0	0	0	0	0	0	0	0	0	0	0	0
mmu-mir-1897-pre	1	1	mmu-mir-1897-pre	uq	0	0	0	0	0	0	0	0	0	0	0	0	0	0	0
mmu-mir-1898	1	1	mmu-mir-1898	uq	0	0	0	0	0	0	0	0	0	0	0	0	0	0	0
mmu-mir-1898-pre	1	1	mmu-mir-1898-pre	uq	0	0	0	0	0	0	0	0	0	0	0	0	0	0	0
mmu-mir-1899	1	1	mmu-mir-1899	uq	0	0	0	0	0	0	0	0	0	0	0	0	0	0	0
mmu-mir-1899-pre	1	1	mmu-mir-1899-pre	uq	0	0	0	0	0	0	0	0	0	0	0	0	0	0	0
mmu-mir-18a-3p	1	1	mmu-mir-18a-3p	uq	2.15611	0.675224	1.981	0.963787	1.34448	3.45744	1.51901	1.51732	2.62903	7.18911	4.74312	7.32576	3.90857	6.61297	4.04504
mmu-mir-18a-5p	1	1	mmu-mir-18a-5p	uq	20.7526	8.10269	5.28266	12.5292	27.5618	42.9711	28.1017	14.7938	14.8978	25.5613	44.5853	19.9794	20.52	32.5137	27.9108
mmu-mir-18a-pre	1	1	mmu-mir-18a-pre	uq	0	0	0	0	0	0	0	0	0	0	0	0	0	0	0
mmu-mir-18b-3p	1	1	mmu-mir-18b-3p	uq	0	0	0	0	0	0.49392	0	0	0.876342	0	0.948624	0.665979	0	1.10216	0
mmu-mir-18b-5p	1	1	mmu-mir-18b-5p	uq	0.269514	0	0	0	1.34448	0.987841	0.759505	0.379329	0.876342	0	0.948624	1.33196	0.977144	4.95972	2.83153
mmu-mir-18b-pre	1	1	mmu-mir-18b-pre	uq	0	0	0	0	0	0	0	0	0	0	0	0	0	0	0
mmu-mir-190-3p	1	1	mmu-mir-190-3p	uq	1.61708	0	1.32067	2.89136	2.01671	1.48176	0	1.13799	0.876342	3.19516	1.89725	1.99794	1.95429	0	1.61802
mmu-mir-190-5p	1	1	mmu-mir-190-5p	uq	26.9514	31.7356	23.1116	44.3342	50.4179	50.8738	51.6463	43.6229	29.7956	25.5613	27.5101	61.27	42.9943	24.7986	27.5063
mmu-mir-190-pre	1	1	mmu-mir-190-pre	uq	0	0	0	0	0	0	0	0	0	0	0	0	0	0	0
mmu-mir-1900	1	1	mmu-mir-1900	uq	0	0	0	0	0	0	0	0	0	0	0	0	0	0	0
mmu-mir-1900-pre	1	1	mmu-mir-1900-pre	uq	0	0	0	0	0	0	0	0	0	0	0	0	0	0	0
mmu-mir-1901	1	1	mmu-mir-1901	uq	0	0	0	0	0	0	0	0	0	0	0	0	0	0	0
mmu-mir-1901-pre	1	1	mmu-mir-1901-pre	uq	0	0	0	0	0	0	0	0	0	0	0	0	0	0	0
mmu-mir-1902	1	1	mmu-mir-1902	uq	0	0	0	0	0	0	0	0	0	0	0	0	0	0	0
mmu-mir-1902-pre	1	1	mmu-mir-1902-pre	uq	0	0	0	0	0	0	0	0	0.876342	0	0	0	0	0	0
mmu-mir-1903	1	1	mmu-mir-1903	uq	0	0	0	0	0	0	0	0	0	0	0	0	0	0	0
mmu-mir-1903-pre	1	1	mmu-mir-1903-pre	uq	0	0	0	0	0	0	0	0	0	0	0	0	0	0	0
mmu-mir-1904	1	1	mmu-mir-1904	uq	0	0	0	0	0	0	0	0	0	0	0	0	0	0	0
mmu-mir-1904-pre	1	1	mmu-mir-1904-pre	uq	0	0	0	0	0	0	0	0	0	0	0	0	0	0	0
mmu-mir-1905	1	1	mmu-mir-1905	uq	0	0	0	0	0	0	0	0	0	0	0	0	0	0	0
mmu-mir-1905-pre	1	1	mmu-mir-1905-pre	uq	0	0	0	0	0	0	0	0	0	0	0	0	0	0	0
mmu-mir-1906	2	2	mmu-mir-1906-2;mmu-mir-1906-1	cg	0	0	0	0	0	0	0	0	0	0	0	0	0	0	0
mmu-mir-1906-1-pre	1	1	mmu-mir-1906-1-pre	uq	0	0	0	0	0	0	0	0	0	0	0	0	0	0	0
mmu-mir-1906-2-pre	1	1	mmu-mir-1906-2-pre	uq	0	0.675224	0	0	0	0	0	0	0	0	0	0	0	0	0
mmu-mir-1907	1	1	mmu-mir-1907	uq	0	0	0	0	0	0	0	0	0	0	0	0	0	0	0
mmu-mir-1907-pre	1	1	mmu-mir-1907-pre	uq	0	0	0	0	0	0	0	0	0	0	0	0	0	0	0
mmu-mir-190b-3p	1	1	mmu-mir-190b-3p	uq	0	0	0	0	0.672238	0	0	0.379329	0	0	0	0.665979	0	0.55108	0
mmu-mir-190b-5p	1	1	mmu-mir-190b-5p	uq	4.31222	2.02567	1.981	0.963787	4.03343	4.9392	9.87357	3.79329	1.75268	1.59758	3.79449	1.33196	0.977144	2.7554	0.809008
mmu-mir-190b-pre	1	1	mmu-mir-190b-pre	uq	0	0	0	0	0	0	0	0	0	0	0	0	0	0	0
mmu-mir-191-3p	1	1	mmu-mir-191-3p	uq	8.62445	8.77792	4.62233	17.3482	6.05014	8.39665	9.11406	5.31061	6.13439	8.78669	18.9725	15.3175	10.7486	12.1238	9.70809
mmu-mir-191-5p	1	1	mmu-mir-191-5p	uq	8525.81	10209.4	8524.24	10865.7	9332.01	9451.17	11471.6	8253.07	14067	13006.7	20108	11677.3	12988.2	17204.7	17972.1
mmu-mir-191-pre	1	1	mmu-mir-191-pre	uq	0	0	0	0	0.672238	0	0	0	0	0	0	0	1.95429	0	0
mmu-mir-1912-3p	1	1	mmu-mir-1912-3p	uq	0	0	0	0	0	0	0	0	0	0	0	0	0	0	0
mmu-mir-1912-5p	1	1	mmu-mir-1912-5p	uq	0	0	0	0	0	0	0	0	0	0	0	0	0	0	0
mmu-mir-1912-pre	1	1	mmu-mir-1912-pre	uq	0	0	0	0	0	0	0	0	0	0	0	0	0	0	0
mmu-mir-192-3p	1	1	mmu-mir-192-3p	uq	0	1.35045	0	0	2.01671	1.48176	0.759505	0.758659	2.62903	0	0	5.32783	4.88572	1.10216	0
mmu-mir-192-5p	1	1	mmu-mir-192-5p	uq	2277.39	8290.41	1842.33	2966.54	5141.95	3753.79	2769.16	2852.18	9251.54	4541.12	2922.71	23883.3	22745.9	4015.17	2378.48
mmu-mir-192-pre	1	1	mmu-mir-192-pre	uq	0	0	0	0	0	0.49392	0	0.379329	0	0	0	0.665979	0	0	0
mmu-mir-1927	1	1	mmu-mir-1927	uq	0	0.675224	0	0	0	0.49392	0	0	0.876342	0.79879	1.89725	0.665979	0	0.55108	0
mmu-mir-1927-pre	1	1	mmu-mir-1927-pre	uq	0	0	0	0	0	0	0	0	0	0	0	0	0	0	0
mmu-mir-1928	1	1	mmu-mir-1928	uq	0	0	0	0	0	0	0	0	0	0	0	0	0	0	0
mmu-mir-1928-pre	1	1	mmu-mir-1928-pre	uq	0	0	0	0	0	0	0	0.379329	0.876342	0	0	0	0	0	0
mmu-mir-1929-3p	1	1	mmu-mir-1929-3p	uq	0	0	0	0	0	0	0	0	0	0	0	0	0	0	0
mmu-mir-1929-5p	1	1	mmu-mir-1929-5p	uq	0	0	0	0	0	0	0.759505	0	0	0	0	0	0	0	0.809008
mmu-mir-1929-pre	1	1	mmu-mir-1929-pre	uq	0	0	0	0	0	0	0	0	0	0	0	0	0	0	0
mmu-mir-193-3p	1	1	mmu-mir-193-3p	uq	233.399	310.603	230.456	428.885	305.868	365.501	367.6	272.738	112.172	72.6899	371.86	636.675	231.583	169.733	87.3728
mmu-mir-193-5p	1	1	mmu-mir-193-5p	uq	4.85125	6.75224	7.92399	8.67408	7.39462	6.91488	9.11406	7.96592	3.50537	1.59758	4.74312	5.32783	4.88572	2.20432	3.23603
mmu-mir-193-pre	1	1	mmu-mir-193-pre	uq	0	0	0	0	0	0	0	0	0	0	0	0	0	0	0
mmu-mir-1930-3p	1	1	mmu-mir-1930-3p	uq	0	0	0	0	0.672238	0	0	0	0	0	0	0	0	0	0
mmu-mir-1930-5p	1	1	mmu-mir-1930-5p	uq	0.539028	0.675224	0	0	0	0.49392	0	0	0	0	0.948624	1.33196	0.977144	0	0.809008
mmu-mir-1930-pre	1	1	mmu-mir-1930-pre	uq	0	0	0	0	0	0	0	0	0	0	0	0	0	0	0
mmu-mir-1931	1	1	mmu-mir-1931	uq	0	0	0	0	0	0	0	0	0	0	0	0	-0.325389	0	0
mmu-mir-1931-pre	1	1	mmu-mir-1931-pre	uq	0	0	0	0	0	0	0	0	0	0	0	0	0	0	0
mmu-mir-1932	1	1	mmu-mir-1932	uq	0	0	0	0	0.672238	0	0	0	0	0	0	0	0	0	0
mmu-mir-1932-pre	1	1	mmu-mir-1932-pre	uq	0	0	0	0	0	0	0	0	0	0	0	0	0	0	0
mmu-mir-1933-3p	1	1	mmu-mir-1933-3p	uq	1.07806	0.675224	0.660333	3.85515	1.34448	1.48176	2.27852	1.51732	5.25805	3.19516	2.84587	1.33196	0.977144	1.10216	2.42702
mmu-mir-1933-5p	1	1	mmu-mir-1933-5p	uq	0	0	0	0.963787	0.672238	0	0	0.379329	0	0.79879	0	0	0	0	0
mmu-mir-1933-pre	1	1	mmu-mir-1933-pre	uq	0	0	0	0	0	0	0	0	0	0	0	0	0	0	0
mmu-mir-1934-3p	1	1	mmu-mir-1934-3p	uq	1.07806	0	0	0	0	0	0	0	0	0.79879	0	0	-0.325389	0	0
mmu-mir-1934-5p	1	1	mmu-mir-1934-5p	uq	0.539028	0	1.32067	0	0.672238	0.49392	0	1.13799	0	3.99395	1.89725	0.665979	0	1.10216	1.61802
mmu-mir-1934-pre	1	1	mmu-mir-1934-pre	uq	0	0	0	0	0	0	0	0.379329	0	0	0.948624	0	0	0	0
mmu-mir-1935	1	1	mmu-mir-1935	uq	0	0	0	0	0.672238	0	0	0	0	0	0	0	0.488572	0	0
mmu-mir-1935-pre	1	1	mmu-mir-1935-pre	uq	1.07806	0	0.660333	2.89136	12.7725	6.42096	5.31654	3.79329	3.50537	5.59153	2.84587	1.99794	12.2143	0.55108	5.25855
mmu-mir-1936	1	1	mmu-mir-1936	uq	0	0	0	0	0	0	0	0	0	0	0	0	0	0	0
mmu-mir-1936-pre	1	1	mmu-mir-1936-pre	uq	0	0	0	0	0	0	0	0	0	0	0	0	0	0	0
mmu-mir-1938	1	1	mmu-mir-1938	uq	0	0	0	0.963787	0	0	0	0.379329	0	0	0	0	0	0	0
mmu-mir-1938-pre	1	1	mmu-mir-1938-pre	uq	0	0	0	0	0	0	0	0	0	0	0	0	0	0	0
mmu-mir-193b-3p	1	1	mmu-mir-193b-3p	uq	153.084	67.5224	110.276	120.473	104.869	106.687	157.977	102.798	42.0644	39.1407	60.7119	76.5875	67.4229	64.4764	38.0234
mmu-mir-193b-5p	1	1	mmu-mir-193b-5p	uq	0.539028	1.35045	1.32067	0	0.672238	0.987841	0.759505	1.89665	0	0	1.89725	0.665979	0.977144	0.55108	1.61802
mmu-mir-193b-pre	1	1	mmu-mir-193b-pre	uq	0	0	0	0	0	0	0	0	0	0	0	0	0	0	0
mmu-mir-194-1-3p	1	1	mmu-mir-194-1-3p	uq	0	0	0	0.963787	0.672238	0.49392	0	0	0	0	0	3.99587	0.977144	0	0
mmu-mir-194-1-pre	1	1	mmu-mir-194-1-pre	uq	0	0	0	0	0	0	0	0	0	0	0	0	0	0	0
mmu-mir-194-2-3p	1	1	mmu-mir-194-2-3p	uq	0	0	0	0.963787	0	0	0	0	0.876342	0.79879	0	3.32989	0.977144	0	0
mmu-mir-194-2-pre	1	1	mmu-mir-194-2-pre	uq	0	0	0	0	0	0	0	0	0	0	0	0	0	0	0
mmu-mir-194-5p	2	2	mmu-mir-194-1-5p;mmu-mir-194-2-5p	cg	148.772	353.818	88.4846	186.975	238.645	219.301	189.876	172.215	438.171	296.351	235.259	1299.99	908.744	296.481	171.51
mmu-mir-1940	1	1	mmu-mir-1940	uq	0.539028	0.675224	0.660333	0.963787	6.05014	3.45744	3.03802	3.03463	0.876342	3.19516	0	0	2.93143	1.10216	0.809008
mmu-mir-1940-pre	1	1	mmu-mir-1940-pre	uq	0.539028	0.675224	0	0	0	0	0	0.758659	0	0.79879	0	0.665979	0	0	0
mmu-mir-1941-3p	1	1	mmu-mir-1941-3p	uq	1.61708	0	0	0	0.672238	0	0	0.379329	1.75268	0	0	0.665979	0.977144	0.55108	0
mmu-mir-1941-5p	1	1	mmu-mir-1941-5p	uq	0	0.675224	0	0	0.672238	0	0	0	0	0	0	0	1.95429	0	0.809008
mmu-mir-1941-pre	1	1	mmu-mir-1941-pre	uq	0	0	0	0	0	0	0	0	0	0	0	0	0	0	0
mmu-mir-1942	1	1	mmu-mir-1942	uq	0	0	0	0	0	0	0	0	0	0	0	0	0	0	0
mmu-mir-1942-pre	1	1	mmu-mir-1942-pre	uq	0	0	0	0	0	0	0	0	0	0	0	0	0	0	0
mmu-mir-1943-3p	1	1	mmu-mir-1943-3p	uq	0	0	0	0	0.672238	0.49392	1.51901	0.379329	0	0	0.948624	0	0	0.55108	0
mmu-mir-1943-5p	1	1	mmu-mir-1943-5p	uq	5.92931	7.42747	6.60333	9.63787	8.06686	12.8419	9.87357	9.1039	17.5268	15.9758	12.3321	7.99174	12.7029	10.4705	16.1802
mmu-mir-1943-pre	1	1	mmu-mir-1943-pre	uq	0	0	0	0	0	0	0	0	0	0	0	0	0	0	0
mmu-mir-1945	1	1	mmu-mir-1945	uq	1.07806	1.35045	0	0.963787	0	0.49392	0.759505	0	0	0	0	0.665979	0	0	0
mmu-mir-1945-pre	1	1	mmu-mir-1945-pre	uq	0	0	0	0	0	0	0	0	0	0	0	0	0	0	0
mmu-mir-1946a	1	1	mmu-mir-1946a	uq	0	0	0	0	0.336119	0	0	0	0	0	0	0	0	0	0
mmu-mir-1946a-pre	1	1	mmu-mir-1946a-pre	uq	0	0	0	0	0	0	0	0	0	0	0	0.665979	0	0	0
mmu-mir-1946b	1	1	mmu-mir-1946b	uq	0	0	0	0	0.336119	0	0	0	0	0	0	0	0	0	0
mmu-mir-1946b-pre	1	1	mmu-mir-1946b-pre	uq	0	0.675224	0	0	0.896094	0.164475	1.51901	0.379329	0.876342	0	0	0	2.44286	0.55108	1.61802
mmu-mir-1947-3p	1	1	mmu-mir-1947-3p	uq	0	0	0	0	0	0	0	0	0	0	0	0	0	0	0
mmu-mir-1947-5p	1	1	mmu-mir-1947-5p	uq	1.61708	3.37612	1.32067	4.81893	3.36119	2.4696	0.759505	1.13799	4.38171	5.59153	4.74312	3.99587	7.81715	2.7554	2.42702
mmu-mir-1947-pre	1	1	mmu-mir-1947-pre	uq	0	0	0	0	0	0	0	0	0	0	0	0	0	0	0
mmu-mir-1948-3p	1	1	mmu-mir-1948-3p	uq	1.61708	1.35045	0.660333	7.71029	2.68895	1.97568	0.759505	2.65531	2.62903	9.58548	2.84587	2.66391	8.79429	2.20432	3.23603
mmu-mir-1948-5p	1	1	mmu-mir-1948-5p	uq	0.539028	0.675224	1.32067	1.92757	2.01671	0.49392	1.51901	0	1.75268	0.79879	0.948624	0	0	2.20432	0.809008
mmu-mir-1948-pre	1	1	mmu-mir-1948-pre	uq	0	0	0	0	0	0	0	0	0	0	0	0	0	0	0
mmu-mir-1949	1	1	mmu-mir-1949	uq	0	0	0.660333	0.963787	0.672238	0.49392	0	0.379329	0	1.59758	1.89725	0	0.977144	0.55108	0
mmu-mir-1949-pre	1	1	mmu-mir-1949-pre	uq	0	0	0	0	0	0	0	0	0	0	0	0	0	0	0
mmu-mir-195-3p	1	1	mmu-mir-195-3p	uq	31.8027	27.009	41.601	28.9136	26.2173	18.2751	33.4182	24.6564	38.559	41.5371	29.4073	39.9587	40.0629	44.0864	29.1243
mmu-mir-195-5p	1	1	mmu-mir-195-5p	uq	1597.68	781.235	912.58	1119.92	1580.43	1365.2	1459.01	1215.37	1148.01	1028.84	1116.53	983.65	1277.13	1201.36	1235.09
mmu-mir-195-pre	1	1	mmu-mir-195-pre	uq	0.539028	1.35045	1.32067	0	0	0.49392	0	1.51732	1.75268	1.59758	0.948624	1.33196	4.88572	1.10216	0.809008
mmu-mir-1950	1	1	mmu-mir-1950	uq	0	0	0	0	0	0	0	0	0	0	0	0	0	0	0
mmu-mir-1950-pre	1	1	mmu-mir-1950-pre	uq	0	0	0	0	0	0	0	0	0	0	0	0	0	0	0
mmu-mir-1951	1	1	mmu-mir-1951	uq	0	0	0	0	0	0	0	0	0	0	0	0	0	0	0
mmu-mir-1951-pre	1	1	mmu-mir-1951-pre	uq	0	0	0	0	0	0	0	0	0	0	0	0	0	0	0
mmu-mir-1952	1	1	mmu-mir-1952	uq	0	0	0	0	0	0	0	0	0	0	0	0	0	0	0
mmu-mir-1952-pre	1	1	mmu-mir-1952-pre	uq	0	0	0	0	0	0	0	0	0	0	0	0	0	0	0
mmu-mir-1953	1	1	mmu-mir-1953	uq	0	0	0	0	0	0	0	0	0	0	0	0	0	0.55108	0
mmu-mir-1953-pre	1	1	mmu-mir-1953-pre	uq	0	0	0	0	0	0	0	0	0	0	0	0	0	0	0
mmu-mir-1954	1	1	mmu-mir-1954	uq	0.539028	0	0	0	0	0.49392	1.51901	0	0	0	1.89725	0.665979	0	1.10216	1.61802
mmu-mir-1954-pre	1	1	mmu-mir-1954-pre	uq	0.269514	0.675224	0.330166	0.481893	2.68895	1.2348	0.379753	0.379329	0	1.19819	0.948624	0.665979	1.79208	0.918651	0.944112
mmu-mir-1955-3p	1	1	mmu-mir-1955-3p	uq	0	0	0.660333	0	1.34448	0	0.759505	0.379329	0.876342	0	1.89725	0	0	1.65324	0
mmu-mir-1955-5p	1	1	mmu-mir-1955-5p	uq	0	0	0.660333	0	0	0	1.51901	0.379329	0	0	1.89725	0.665979	0.977144	1.65324	1.61802
mmu-mir-1955-pre	1	1	mmu-mir-1955-pre	uq	0	0	0	0	0	0	0	0	0	0	0	0	0	0	0
mmu-mir-1956	1	1	mmu-mir-1956	uq	0	0	0	0	0	0	0	0	0	0	0.948624	1.33196	0	0.55108	0
mmu-mir-1956-pre	1	1	mmu-mir-1956-pre	uq	0	0	0	0	0	0	0	0	0	0.79879	0	0	0	0	2.42702
mmu-mir-1957	1	2	mmu-mir-1957;mmu-mir-5111-5p	ui	0	1.01284	0.660333	0	0	0	0.759505	0.568994	0.876342	0	0	0	0.977144	0.55108	0.809008
mmu-mir-1957-pre	1	1	mmu-mir-1957-pre	uq	0	0	0	0	0	0	0	0	0	0	0	0	0	0	0
mmu-mir-1958	1	1	mmu-mir-1958	uq	0	0	0	0	0	0	0	0	0	0	0	0	0	0	0.809008
mmu-mir-1958-pre	1	1	mmu-mir-1958-pre	uq	0	0	0	0	0	0	0	0	0	0	0	0	0	0	0
mmu-mir-1960	1	1	mmu-mir-1960	uq	1.61708	0.675224	0	1.92757	0.672238	0.49392	0	1.13799	2.62903	0	0.948624	1.33196	0	0	0
mmu-mir-1960-pre	1	1	mmu-mir-1960-pre	uq	0	0	0	0	0	0	0	0	0	0	0	0	0	0	0
mmu-mir-1961	1	1	mmu-mir-1961	uq	0	0	0	0	0	0	0	0	0	0	0	0	0	0	0
mmu-mir-1961-pre	1	1	mmu-mir-1961-pre	uq	0	0	0	0	3.36119	0.49392	1.51901	0.379329	0	0	0	0	4.88572	0	0
mmu-mir-1962	1	1	mmu-mir-1962	uq	0	0	0	0	0	0	0	0	0	0	0	0	0	0	0
mmu-mir-1962-pre	1	1	mmu-mir-1962-pre	uq	0	0	0	0	0	0	0	0	0	0	0	0	0	0	0
mmu-mir-1963	1	1	mmu-mir-1963	uq	0	0	0	0	0	0	0	0	0	0	0	0	0	0	0
mmu-mir-1963-pre	1	1	mmu-mir-1963-pre	uq	0	0	0	0	0	0	0	0	0	0	0	0	0	0	0
mmu-mir-1964-3p	1	1	mmu-mir-1964-3p	uq	1.07806	4.05135	3.30166	4.81893	4.70567	4.9392	3.79753	5.31061	7.01074	21.5673	12.3321	12.6536	6.84	16.5324	14.5621
mmu-mir-1964-5p	1	1	mmu-mir-1964-5p	uq	0.539028	0	0	0	0	0	0	0	0	0	0	0	0	0	0.809008
mmu-mir-1964-pre	1	1	mmu-mir-1964-pre	uq	0	0	0	0	0	0	0	0	0	0	0	0	0	0	0
mmu-mir-1965	1	1	mmu-mir-1965	uq	0.539028	0.675224	0	0.963787	0	0.49392	2.27852	0	0.876342	0	1.89725	1.33196	1.95429	0.55108	0.809008
mmu-mir-1965-pre	1	1	mmu-mir-1965-pre	uq	0	0	0	0	0	0	0	0	0	0	0	0	0	0	0
mmu-mir-1966	1	1	mmu-mir-1966	uq	0	0	0	0	0	0	0	0	0	0	0	0	0	0	0
mmu-mir-1966-pre	1	1	mmu-mir-1966-pre	uq	0	0	0	0	0	0	0.759505	0.379329	0	0	0	0	0	0	0
mmu-mir-1967	1	1	mmu-mir-1967	uq	0	0	0	0	0	0	0	0	0	0	0	0	0	0	0
mmu-mir-1967-pre	1	1	mmu-mir-1967-pre	uq	0	0	0	0	0	0	0	0	0	0	0	0	0	0	0
mmu-mir-1968-3p	1	1	mmu-mir-1968-3p	uq	0	0	0	0	0	0	0	0	0	0	0	0	0	0	0
mmu-mir-1968-5p	1	1	mmu-mir-1968-5p	uq	1.07806	0.675224	0	0	1.34448	0.987841	1.51901	1.13799	3.50537	0.79879	0	1.33196	0	0	0
mmu-mir-1968-pre	1	1	mmu-mir-1968-pre	uq	0	0	0	0	0	0	0	0	0	0	0	0	0	0	0
mmu-mir-1969	1	1	mmu-mir-1969	uq	0	0.675224	0	0	0	0	0	0	0	0	0	0.665979	0	0	0
mmu-mir-1969-pre	1	1	mmu-mir-1969-pre	uq	0	0	0	0	0	0	0	0	0	0	0	0	0	0	0
mmu-mir-196a-1-3p	1	1	mmu-mir-196a-1-3p	uq	0	0	0	0	0	0.49392	0	0.379329	0	0	0	1.99794	0	0	0
mmu-mir-196a-1-pre	1	1	mmu-mir-196a-1-pre	uq	0	0	0	0	0	0	0	0	0	0	0	0	0	0	0
mmu-mir-196a-2-3p	1	1	mmu-mir-196a-2-3p	uq	16.1708	0.675224	13.2067	0	14.117	1.48176	13.6711	3.03463	7.88708	7.9879	7.58899	1.99794	13.68	17.6346	12.1351
mmu-mir-196a-2-pre	1	1	mmu-mir-196a-2-pre	uq	1.61708	0	0	0	0	0	1.51901	0	0	0	0.948624	0	0	0.55108	0.809008
mmu-mir-196a-5p	2	2	mmu-mir-196a-1-5p;mmu-mir-196a-2-5p	cg	369.773	22.9576	244.983	36.6239	375.781	29.6352	425.323	64.8653	233.107	81.4766	265.615	47.2845	237.446	257.079	267.782
mmu-mir-196b-3p	1	1	mmu-mir-196b-3p	uq	4.31222	0	0	0	5.37791	0.987841	3.03802	0.379329	0	2.39637	0.948624	0	0	3.85756	1.61802
mmu-mir-196b-5p	1	1	mmu-mir-196b-5p	uq	498.062	55.3684	308.375	54.9358	270.912	26.6717	317.473	74.3485	281.306	129.404	184.033	59.9381	187.612	502.31	177.982
mmu-mir-196b-pre	1	1	mmu-mir-196b-pre	uq	0.539028	0	0.660333	0	0	0	0	0	1.75268	0.79879	0.948624	0	0	0	0.809008
mmu-mir-1970	1	1	mmu-mir-1970	uq	0	0	0	0	0	0	0	0	0	0	0	0	0	0	0.809008
mmu-mir-1970-pre	1	1	mmu-mir-1970-pre	uq	0	0	0	0	0	0	0	0	0	0	0	0	0	0	0
mmu-mir-1971	1	1	mmu-mir-1971	uq	0	0	0	0	0	0	0	0	0	0	0	0	0	0	0
mmu-mir-1971-pre	1	1	mmu-mir-1971-pre	uq	0	0	0	0	0	0	0	0	0	0	0	0	0	0	0
mmu-mir-1981-3p	1	1	mmu-mir-1981-3p	uq	11.8586	18.2311	10.5653	50.1169	14.7892	12.8419	20.5066	18.2078	21.9086	29.5552	20.8697	25.9732	37.1315	24.7986	26.6973
mmu-mir-1981-5p	1	1	mmu-mir-1981-5p	uq	11.3196	15.5302	7.26366	28.9136	21.5116	17.2872	20.5066	15.1732	11.3924	25.5613	29.4073	14.6515	20.52	7.71513	14.5621
mmu-mir-1981-pre	1	1	mmu-mir-1981-pre	uq	0	0	0	0	0	0	0	0	0	0	0	0	0	0	0
mmu-mir-1982-3p	1	1	mmu-mir-1982-3p	uq	0.539028	0	0	0	0	0.49392	0.759505	1.13799	0.876342	0.79879	0	0	1.95429	1.65324	1.61802
mmu-mir-1982-5p	1	1	mmu-mir-1982-5p	uq	0	0	0	0	0	0	0	0	0	0	0	0	0	0	0
mmu-mir-1982-pre	1	1	mmu-mir-1982-pre	uq	0	0	0	0	0	0	0	0	0	0	0	0	0	0	0
mmu-mir-1983	1	1	mmu-mir-1983	uq	1.61708	4.05135	0.660333	6.74651	4.70567	2.96352	3.79753	0.379329	8.76342	9.58548	3.79449	6.65979	11.7257	6.61297	17.7982
mmu-mir-1983-pre	1	1	mmu-mir-1983-pre	uq	3.23417	3.37612	3.962	7.71029	6.05014	7.90273	4.55703	3.41396	5.25805	2.39637	7.58899	8.65772	5.86286	11.5727	1.61802
mmu-mir-199a-1-pre	1	1	mmu-mir-199a-1-pre	uq	0	0	0	0	0	0	0	0	0	0	0	0	0	0	0
mmu-mir-199a-2-pre	1	1	mmu-mir-199a-2-pre	uq	0	0	0	0	0.672238	0.49392	0	0	0	0.79879	0	0	0	0	0
mmu-mir-199a-3p_199b-3p	3	3	mmu-mir-199a-2-3p;mmu-mir-199b-3p;mmu-mir-199a-1-3p	cg	3972.64	3132.37	3422.5	3259.52	3306.07	3166.52	3035.74	3833.12	5059.12	6300.86	3393.23	4110.41	5034.29	6730.37	5098.39
mmu-mir-199a-5p	2	2	mmu-mir-199a-1-5p;mmu-mir-199a-2-5p	cg	464.642	353.818	342.052	266.005	290.407	340.311	249.877	369.846	552.972	615.069	355.734	363.624	526.03	762.421	554.17
mmu-mir-199b-5p	1	1	mmu-mir-199b-5p	uq	99.1812	65.4968	42.9216	72.284	69.9128	70.6306	75.191	63.348	99.0266	112.629	64.5064	99.2308	118.886	138.046	89.7999
mmu-mir-199b-pre	1	1	mmu-mir-199b-pre	uq	0	0	0	0	0.672238	0.49392	0	0	0	0	0.948624	0	0	0	0
mmu-mir-19a-3p	1	1	mmu-mir-19a-3p	uq	15.6318	18.2311	9.24466	10.6017	26.8895	25.1899	29.6207	26.9324	35.93	36.7444	60.7119	53.9443	33.2229	100.572	36.4053
mmu-mir-19a-5p	1	1	mmu-mir-19a-5p	uq	0.539028	0	0	0	0.672238	0	0	0	0	1.59758	0.948624	1.33196	0	1.65324	0.809008
mmu-mir-19a-pre	1	1	mmu-mir-19a-pre	uq	0	0	0	0	0	0	0	0	0	0.79879	0	0	0	0	0
mmu-mir-19b-1-5p	1	1	mmu-mir-19b-1-5p	uq	0	0	0	0	0.672238	0	0	0.379329	0	0.79879	0	0	0	0	0
mmu-mir-19b-1-pre	1	1	mmu-mir-19b-1-pre	uq	0	0	0.660333	0	0	0.49392	0.759505	0	0	0	0	0	0	0	0
mmu-mir-19b-2-5p	1	1	mmu-mir-19b-2-5p	uq	0	0	0	0	0	0	0	0	0	0	0	0	0	0	0
mmu-mir-19b-2-pre	1	1	mmu-mir-19b-2-pre	uq	0	0	0	0	0	0	0	0	0	0	0	0	0	0	0
mmu-mir-19b-3p	2	2	mmu-mir-19b-2-3p;mmu-mir-19b-1-3p	cg	174.645	153.951	125.463	172.518	328.052	365.501	267.346	374.398	325.999	337.888	423.086	334.987	260.897	653.857	281.535
mmu-mir-1a-1-5p	1	1	mmu-mir-1a-1-5p	uq	0.539028	0	0	0	0	0	0	0.379329	0	0	0	0	0	0	0
mmu-mir-1a-1-pre	1	1	mmu-mir-1a-1-pre	uq	0	0	0	0	0	0	0	0	0	0	0	0	0	0	0
mmu-mir-1a-2-pre	1	1	mmu-mir-1a-2-pre	uq	0	0	0	0	0	0	0	0	0	0	0	0	0	0	0
mmu-mir-1a-3p_1b-5p	3	3	mmu-mir-1a-2-3p;mmu-mir-1b-5p;mmu-mir-1a-1-3p	cg	56.5963	8.10269	34.3366	0.962823	10.7551	7.4088	7.59429	5.30985	14.0206	8.7851	16.1247	15.3162	1.95526	25.9019	0.809008
mmu-mir-1b-3p_1a-2-5p	2	2	mmu-mir-1b-3p;mmu-mir-1a-2-5p	cg	0	1.35045	0	0	0	0.987841	0	0	0.876342	0	0	0.665979	0	1.10216	0
mmu-mir-1b-pre	1	1	mmu-mir-1b-pre	uq	0	0	0	0	0	0	0	0	0	0	0	0	0	0	0
mmu-mir-200a-3p	1	1	mmu-mir-200a-3p	uq	49.5906	277.517	10.5653	11.5654	28.234	442.553	18.9876	437.936	106.914	88.6657	18.0238	500.483	8.79429	187.092	6.87657
mmu-mir-200a-5p	1	1	mmu-mir-200a-5p	uq	2.15611	9.45314	0	0	0.672238	6.42096	0.759505	12.5179	0	6.39032	0.948624	21.9773	0.977144	7.16405	0.809008
mmu-mir-200a-pre	1	1	mmu-mir-200a-pre	uq	0	1.35045	0.660333	0	0	0.987841	0	0.379329	0	0	0	2.66391	0	0	0
mmu-mir-200b-3p	1	1	mmu-mir-200b-3p	uq	38.271	315.33	13.867	14.4568	19.4949	352.165	20.5066	441.16	94.6449	98.2512	16.1266	884.419	7.81715	213.268	9.70809
mmu-mir-200b-5p	1	1	mmu-mir-200b-5p	uq	0.539028	1.35045	0	0.963787	1.34448	1.48176	0	5.68994	0.876342	0	0.948624	6.65979	0	2.20432	0.809008
mmu-mir-200b-pre	1	1	mmu-mir-200b-pre	uq	0	0	0	0	0	0	0	0	0	0	0	0	0	0	0
mmu-mir-200c-3p	1	1	mmu-mir-200c-3p	uq	4.85125	74.9499	0	0	3.36119	150.152	2.27852	119.489	7.88708	30.354	9.48624	65.2659	1.95429	35.2691	1.61802
mmu-mir-200c-5p	1	1	mmu-mir-200c-5p	uq	0	0.675224	0	0	0	0	0.759505	0	0	0	0	0.665979	0	0	0
mmu-mir-200c-pre	1	1	mmu-mir-200c-pre	uq	0	0	0	0	0	0	0	0	0	0	0	0	0	0	0
mmu-mir-201-3p	1	1	mmu-mir-201-3p	uq	0	0	0	0	0	0	0	0	0	0	0	0	0	0	0
mmu-mir-201-5p	1	1	mmu-mir-201-5p	uq	1.07806	0.675224	0.660333	1.92757	1.34448	0.49392	0	1.13799	0	2.39637	0	0.665979	0.977144	1.65324	0
mmu-mir-201-pre	1	1	mmu-mir-201-pre	uq	0	0	0	0	0	0	0	0	0	0	0	0	0	0	0
mmu-mir-202-3p	1	1	mmu-mir-202-3p	uq	0	0	0	0	0	0	0	0	0	0	0	0	0	0	0
mmu-mir-202-5p	1	1	mmu-mir-202-5p	uq	0	0.675224	0	0	0.672238	0	0	0	0	0.79879	0	0	0	0	0
mmu-mir-202-pre	1	1	mmu-mir-202-pre	uq	0	0	0	0	0	0	0	0	0	0	0	0	0	0	0
mmu-mir-203-3p	1	1	mmu-mir-203-3p	uq	639.826	430.793	420.632	542.612	548.546	688.031	865.836	748.037	389.096	325.108	399.371	500.15	433.852	405.044	455.471
mmu-mir-203-5p	1	1	mmu-mir-203-5p	uq	31.8027	23.6329	19.1497	46.2618	30.923	28.6474	44.0513	35.657	22.7849	16.7746	10.4349	31.301	20.52	14.3281	31.5513
mmu-mir-203-pre	1	1	mmu-mir-203-pre	uq	0	0	0	0	0	0	0	0	0	0	0	0.665979	0	0	0
mmu-mir-204-3p	1	1	mmu-mir-204-3p	uq	0	0	0	0	0	0.49392	0	0	0.876342	0	0	0	0	0	0
mmu-mir-204-5p	1	1	mmu-mir-204-5p	uq	53.9028	221.474	91.7863	135.894	93.4411	247.948	113.166	403.986	125.317	103.843	104.349	223.769	144.617	107.736	99.9125
mmu-mir-204-pre	1	1	mmu-mir-204-pre	uq	0	0	0	0	0	0	0	0	0	0	0	0	0	0	0
mmu-mir-205-3p	1	1	mmu-mir-205-3p	uq	1.61708	0	0.660333	0	0	7.4088	0	6.82793	0	1.59758	0	0.665979	0	0	0
mmu-mir-205-5p	1	1	mmu-mir-205-5p	uq	116.43	95.8819	1.981	1.92757	9.41133	1809.72	4.55703	1917.51	11.3924	589.507	21.8183	54.6102	15.6343	13.777	9.70809
mmu-mir-205-pre	1	1	mmu-mir-205-pre	uq	0	0	0	0	0	0	0	0	0	0	0	0	0	0	0
mmu-mir-206-3p	1	1	mmu-mir-206-3p	uq	4.31222	0	0.660333	0	2.68895	0	0.759505	0	0	0	0	0.665979	0	0	0
mmu-mir-206-5p	1	1	mmu-mir-206-5p	uq	0	0	0	0	0	0	0	0	0	0	0	0	0	0	0
mmu-mir-206-pre	1	1	mmu-mir-206-pre	uq	0	0	0	0	0	0	0	0	0	0	0	0	0	0	0
mmu-mir-207	1	1	mmu-mir-207	uq	0	0	0	0	0	0	0	0.379329	0	0	0	0	0	0	0
mmu-mir-207-pre	1	1	mmu-mir-207-pre	uq	0	0	0	0	0	0	0	0	0	0	0	0	0	0	0
mmu-mir-208a-3p	1	1	mmu-mir-208a-3p	uq	0	0	0	0	0	0	0	0	0	0	0	0	0	0	0
mmu-mir-208a-5p	1	1	mmu-mir-208a-5p	uq	0	0.675224	0	0	0	0	0	0	0	0	0	0	0	0	0
mmu-mir-208a-pre	1	1	mmu-mir-208a-pre	uq	0	0	0	0	0	0	0	0.379329	0	0	0	0	0	0	0
mmu-mir-208b-3p	1	1	mmu-mir-208b-3p	uq	0	0.675224	0	0	1.34448	0	0	0.379329	0	0	0.948624	0.665979	0	0	0
mmu-mir-208b-5p	1	1	mmu-mir-208b-5p	uq	0	0	0	0	0	0	0	0	0	0	0	0	0	0	0
mmu-mir-208b-pre	1	1	mmu-mir-208b-pre	uq	0	0	0	0	0	0	0	0	0	0	0	0	0	0	0
mmu-mir-20a-3p	1	1	mmu-mir-20a-3p	uq	1.07806	1.35045	0.660333	0	0.672238	2.4696	2.27852	1.51732	1.75268	3.19516	5.69174	1.99794	0.977144	2.7554	0
mmu-mir-20a-5p	1	1	mmu-mir-20a-5p	uq	40.9661	39.163	34.9976	34.6963	44.3677	75.0759	63.0389	46.6575	88.5105	90.2633	136.602	72.5917	61.56	116.829	74.1593
mmu-mir-20a-pre	1	1	mmu-mir-20a-pre	uq	0	0.675224	0	0	0	0	0	0	0	0	0	0	0	0	0
mmu-mir-20b-3p	1	1	mmu-mir-20b-3p	uq	1.07806	0	0	0	0	0.49392	0	0	0	0	0.948624	0	0	2.20432	0
mmu-mir-20b-5p	1	1	mmu-mir-20b-5p	uq	3.23417	0	1.32067	0.963787	1.34448	3.45744	3.79753	0	7.88708	1.59758	17.0752	3.32989	1.95429	12.1238	0.539608
mmu-mir-20b-pre	1	1	mmu-mir-20b-pre	uq	0	0	0	0	0	0	0	0	0	0	0	0	0	0	0
mmu-mir-21-3p	1	1	mmu-mir-21-3p	uq	106.728	204.593	110.936	159.025	153.943	130.889	167.851	70.5552	388.22	615.069	704.827	383.604	332.229	341.119	605.947
mmu-mir-21-5p	1	1	mmu-mir-21-5p	uq	17935.1	22435	13962.1	23769.9	16382.4	15103.6	22078.8	11750.1	47322.5	83128.5	60103.8	36461	45162.6	42347.2	72884.7
mmu-mir-21-pre	1	1	mmu-mir-21-pre	uq	108.884	114.788	119.52	148.423	117.642	162.994	167.851	249.978	179.65	338.687	293.125	190.47	142.663	176.897	183.645
mmu-mir-210-3p	1	1	mmu-mir-210-3p	uq	67.9175	66.172	50.1853	73.2478	59.8292	101.254	66.0769	87.6251	26.2903	27.1589	49.3284	75.2556	29.3143	58.4145	18.6072
mmu-mir-210-5p	1	1	mmu-mir-210-5p	uq	2.15611	6.07702	6.60333	5.78272	2.68895	6.42096	2.27852	4.93128	2.62903	5.59153	9.48624	7.99174	4.88572	2.20432	6.47206
mmu-mir-210-pre	1	1	mmu-mir-210-pre	uq	0	0	0	0	0	0	0.759505	0.379329	0	0	0.948624	0	0	0	0.809008
mmu-mir-211-3p	1	1	mmu-mir-211-3p	uq	0	0	0	0	0	0	0	0	0	0	0	0	0	0	0
mmu-mir-211-5p	1	1	mmu-mir-211-5p	uq	0	0	0	0	1.34448	3.45744	3.79753	0	7.01074	0.79879	7.58899	1.99794	0	27.2785	1.21351
mmu-mir-211-pre	1	1	mmu-mir-211-pre	uq	0	0	0	0	0	0	0	0	0	0	0	0	0	0	0
mmu-mir-212-3p	1	1	mmu-mir-212-3p	uq	8.62445	7.42747	6.60333	6.74651	6.05014	8.39665	7.59505	9.86256	23.6612	21.5673	6.64036	13.3196	15.6343	9.36837	22.6522
mmu-mir-212-5p	1	1	mmu-mir-212-5p	uq	1.61708	4.05135	3.30166	5.78272	6.05014	3.45744	5.31654	3.41396	8.76342	6.39032	2.84587	5.32783	6.84	2.20432	12.1351
mmu-mir-212-pre	1	1	mmu-mir-212-pre	uq	0	0	0	0	0	0	0	0	0	0	0	0	0	0	0
mmu-mir-2136	1	1	mmu-mir-2136	uq	0	0	0	0	0	0	0	0	0	0	0	0	0	0	0
mmu-mir-2136-pre	1	1	mmu-mir-2136-pre	uq	0	0	0	0	0	0	0	0	0	0	0	0	0	0	0
mmu-mir-2137	1	1	mmu-mir-2137	uq	6.46834	1.35045	0.660333	9.63787	2.68895	3.45744	3.79753	3.03463	0.876342	3.19516	3.79449	9.98968	2.93143	1.65324	0.809008
mmu-mir-2137-pre	1	1	mmu-mir-2137-pre	uq	0	0	0	0	0	0	0	0	0	0	0	0	0	0	0
mmu-mir-2139	1	1	mmu-mir-2139	uq	0	0	0	0	0	0	0	0	0	0	0	0	0	0	0
mmu-mir-2139-pre	1	1	mmu-mir-2139-pre	uq	0.539028	0	0	0	0	0	0	0.379329	0	0	0	0	0	0	0.809008
mmu-mir-214-3p	1	1	mmu-mir-214-3p	uq	121.281	76.9756	87.1639	74.2116	110.247	88.4117	77.4695	99.7636	113.924	145.38	85.3761	105.225	103.577	150.445	98.6989
mmu-mir-214-5p	1	1	mmu-mir-214-5p	uq	33.9588	41.8639	41.601	18.3119	32.9397	33.5866	24.3042	31.8637	63.0966	70.2935	39.8422	44.6206	62.5372	93.1326	59.8666
mmu-mir-214-pre	1	1	mmu-mir-214-pre	uq	0.539028	1.35045	2.64133	0	0	0.987841	0	0	0.876342	1.59758	0	2.66391	1.95429	0.55108	2.42702
mmu-mir-215-3p	1	1	mmu-mir-215-3p	uq	0	0	0	0	0	0	0	0	0	0	0	33.9649	0	0	0
mmu-mir-215-5p	1	1	mmu-mir-215-5p	uq	13.4757	39.163	10.5653	78.0667	9.41133	29.6352	17.4686	29.2084	12.2688	10.3843	12.3321	2195.73	10.7486	9.36837	6.47206
mmu-mir-215-pre	1	1	mmu-mir-215-pre	uq	0	0	0	0	0	0	0	0	0	0	0	0.665979	0	0	0
mmu-mir-216a-3p	1	1	mmu-mir-216a-3p	uq	0	0	0	0	0	0.49392	0	0	0.876342	1.59758	0	0	0	0	0
mmu-mir-216a-5p	1	1	mmu-mir-216a-5p	uq	1.07806	1.35045	0	0.963787	0.672238	0.49392	2.27852	0	0	2.39637	0.948624	0	0	1.10216	0.809008
mmu-mir-216a-pre	1	1	mmu-mir-216a-pre	uq	0	0	0	0	0	0	0	0	0	0	0	0	0	0	0
mmu-mir-216b-3p	1	1	mmu-mir-216b-3p	uq	0	0	0	0	0	0	0	0	0	0	0	0	0	0	0
mmu-mir-216b-5p	1	1	mmu-mir-216b-5p	uq	0	0	0	0	0	0	0	0	0	0	0	0	0	0	0
mmu-mir-216b-pre	1	1	mmu-mir-216b-pre	uq	0	0	0	0	0	0	0	0	0	0	0	0	0	0	0
mmu-mir-217-3p	1	1	mmu-mir-217-3p	uq	0	0	0	0	0	0	0	0	0	0	0	0	0	0.55108	0
mmu-mir-217-5p	1	1	mmu-mir-217-5p	uq	1.07806	0	0	0	0	0	1.51901	0.758659	1.75268	2.39637	0.948624	0.665979	1.95429	0.55108	0
mmu-mir-217-pre	1	1	mmu-mir-217-pre	uq	0	0	0	0	0	0	0	0	0	0	0	0	0	0	0
mmu-mir-218-1-3p	1	1	mmu-mir-218-1-3p	uq	2.69514	0.675224	3.962	2.89136	0	1.48176	1.51901	0.758659	0	6.39032	1.89725	3.99587	1.95429	4.40864	4.04504
mmu-mir-218-1-pre	1	1	mmu-mir-218-1-pre	uq	0	0	0	0	0	0	0	0	0	0	0	0	0	0	0
mmu-mir-218-2-3p	1	1	mmu-mir-218-2-3p	uq	0.539028	0	0	0	0	0	0	0.379329	0	0	0	0	0	0.55108	0
mmu-mir-218-2-pre	1	1	mmu-mir-218-2-pre	uq	0	0	0	0	0	0	0	0	0	0	0	0	0	0	0
mmu-mir-218-5p	2	2	mmu-mir-218-2-5p;mmu-mir-218-1-5p	cg	116.43	78.326	83.2019	102.161	114.28	122.986	108.609	133.524	119.183	139.788	59.7633	101.895	74.2629	110.216	121.351
mmu-mir-2182	1	1	mmu-mir-2182	uq	5.92931	12.154	4.62233	24.0947	69.9128	26.1778	34.9372	14.7938	14.0215	12.7806	21.8183	13.3196	22.4743	9.36837	13.7531
mmu-mir-2182-pre	1	1	mmu-mir-2182-pre	uq	56.0589	93.181	98.3896	182.156	624.509	228.685	268.105	168.422	203.311	119.02	167.906	186.474	339.557	124.544	122.565
mmu-mir-2183	1	1	mmu-mir-2183	uq	0	0	0	0	0	0	0	0	0	0	0	0	0	0	0
mmu-mir-2183-pre	1	1	mmu-mir-2183-pre	uq	0	0	0	0	0	0	0	0	0	0	0	0	0	0	0
mmu-mir-219-1-3p	1	1	mmu-mir-219-1-3p	uq	1.07806	3.37612	0.660333	0	1.34448	0.987841	2.27852	0	0.876342	2.39637	0	2.66391	0	4.95972	0.809008
mmu-mir-219-1-pre	1	1	mmu-mir-219-1-pre	uq	1.07806	0	0	0	0	0	0	0	0	0	0	0	0.488572	0	0
mmu-mir-219-2-3p	1	1	mmu-mir-219-2-3p	uq	0	0	0	0	0	0	0	0	0	0	0	0.665979	0	0.55108	0
mmu-mir-219-2-pre	1	1	mmu-mir-219-2-pre	uq	0	0	0	0	0	0	0	0	0	0	0	0	0	0	0
mmu-mir-219-5p	2	2	mmu-mir-219-1-5p;mmu-mir-219-2-5p	cg	2.69514	2.02567	3.30166	0	2.01671	4.44528	3.03802	2.27598	6.13439	0.79879	6.64036	2.66391	3.90857	12.1238	3.23603
mmu-mir-22-3p	1	1	mmu-mir-22-3p	uq	76603.4	104631	78649.6	134861	95242	93123.7	112824	72209.9	126108	159087	132693	125988	152506	83331.4	145945
mmu-mir-22-5p	1	1	mmu-mir-22-5p	uq	43.6613	51.3171	41.601	44.3342	60.5014	68.6549	81.267	52.7268	68.3547	75.8851	90.1192	75.9215	86.9658	34.167	60.6756
mmu-mir-22-pre	1	1	mmu-mir-22-pre	uq	0	0	0	0	0	0	0	0	0	0	0	0	0	0	0
mmu-mir-221-3p	1	1	mmu-mir-221-3p	uq	362.766	303.176	249.606	335.398	531.74	460.334	416.209	452.161	1618.6	4176.08	953.367	1092.2	1861.46	1422.89	2298.39
mmu-mir-221-5p	1	1	mmu-mir-221-5p	uq	18.866	21.6072	15.848	19.2757	18.8227	23.2143	19.7471	21.6218	133.204	194.106	56.9174	65.2659	131.914	71.6405	173.128
mmu-mir-221-pre	1	1	mmu-mir-221-pre	uq	0	0	0	0	0	0	0	0	0.876342	0	0.948624	0	0	0.55108	0
mmu-mir-222-3p	1	1	mmu-mir-222-3p	uq	111.04	172.182	128.105	145.532	153.27	201.026	135.192	190.803	1507.31	4371.78	705.776	916.386	1155.96	1171.05	2252.28
mmu-mir-222-5p	1	1	mmu-mir-222-5p	uq	3.7732	4.05135	2.64133	2.89136	3.36119	2.4696	3.79753	2.65531	28.0429	47.1286	12.3321	6.65979	26.3829	13.777	39.6414
mmu-mir-222-pre	1	1	mmu-mir-222-pre	uq	0	0	0	0	0	0	0	0	0.876342	3.19516	0.948624	1.99794	0.977144	2.20432	0
mmu-mir-223-3p	1	1	mmu-mir-223-3p	uq	253.882	210.67	180.931	260.222	291.079	205.471	238.485	158.939	467.09	941.774	399.371	464.853	555.995	500.381	801.727
mmu-mir-223-5p	1	1	mmu-mir-223-5p	uq	14.5538	15.5302	7.26366	22.1671	18.1504	11.8541	13.6711	9.48323	37.6827	80.6778	31.3046	27.3051	51.7886	33.0648	59.8666
mmu-mir-223-pre	1	1	mmu-mir-223-pre	uq	0	0	0	0	0	0	0	0	0	0	0	0	0	0.55108	0
mmu-mir-224-3p	1	1	mmu-mir-224-3p	uq	0	0	0	0	0.672238	0.49392	0	0.758659	0.876342	0	0	0	0	0	0
mmu-mir-224-5p	1	1	mmu-mir-224-5p	uq	29.6465	23.6329	14.5273	47.2255	32.2674	32.5987	31.1397	58.4167	39.4354	57.5129	36.0477	43.9546	30.2915	48.4951	21.0342
mmu-mir-224-pre	1	1	mmu-mir-224-pre	uq	0	0	0	0	0	0	0	0	0	0	0	0	0	0	0
mmu-mir-23a-3p	1	1	mmu-mir-23a-3p	uq	1148.4	1149.57	913.24	1568.56	1465.14	1500.04	1412.3	1380.57	1432.82	2021.34	1392.11	1539.41	1552.19	1394.51	1765.25
mmu-mir-23a-5p	1	1	mmu-mir-23a-5p	uq	0.539028	0.675224	0	0.963787	0	0	0	0.758659	1.75268	0.79879	0.948624	0.665979	0	2.7554	1.61802
mmu-mir-23a-pre	1	1	mmu-mir-23a-pre	uq	0	0	0	0	0	0	0	0	0	0	0	0	0	0	0
mmu-mir-23b-3p	1	1	mmu-mir-23b-3p	uq	995.315	398.045	392.898	491.049	819.794	863.373	683.934	702.328	722.982	1824.04	621.823	670.307	875.032	715.578	846.222
mmu-mir-23b-5p	1	1	mmu-mir-23b-5p	uq	0	0	0	0.963787	0	0	0	0	0.876342	1.59758	0	0	0	0	0
mmu-mir-23b-pre	1	1	mmu-mir-23b-pre	uq	0.539028	0	0	0	0.672238	0	0	0	0.876342	0.79879	0	0.665979	0.977144	0.55108	1.61802
mmu-mir-24-1-5p_3074-1-3p	2	2	mmu-mir-24-1-5p;mmu-mir-3074-1-3p	cg	8.08542	12.154	7.92399	3.85515	6.05014	8.89057	6.83555	6.4486	13.1451	16.7746	8.53761	11.3216	16.6114	12.6749	16.9892
mmu-mir-24-1-pre	1	1	mmu-mir-24-1-pre	uq	0	0	0	0	0	0	0	0	0	0	0	0	0	0	0
mmu-mir-24-2-5p_3074-2-3p	2	2	mmu-mir-3074-2-3p;mmu-mir-24-2-5p	cg	343.361	479.409	367.145	499.242	360.32	389.209	455.703	353.535	637.977	813.967	578.66	534.115	745.561	544.467	841.368
mmu-mir-24-2-pre	1	1	mmu-mir-24-2-pre	uq	0.808542	2.02567	0.330166	0	0.336119	0.987841	1.13926	0.379329	0	0.79879	1.42294	0.332989	0.977144	0.55108	0
mmu-mir-24-3p_3074-5p	4	4	mmu-mir-24-2-3p;mmu-mir-3074-2-5p;mmu-mir-3074-1-5p;mmu-mir-24-1-3p	cg	962.704	842.005	669.577	657.303	995.585	920.668	906.849	667.62	1963.88	2258.18	1022.62	969.665	1372.89	1082.32	2072.68
mmu-mir-25-3p	1	1	mmu-mir-25-3p	uq	1586.36	1387.59	1427.64	2332.36	2100.74	2016.18	2240.54	2010.82	2545.77	2403.56	2940.73	2377.54	1984.58	4356.66	2237.45
mmu-mir-25-5p	1	1	mmu-mir-25-5p	uq	3.7732	1.35045	3.30166	2.89136	2.01671	2.96352	3.03802	3.03463	4.38171	0	6.64036	3.32989	0.977144	4.40864	4.85405
mmu-mir-25-pre	1	1	mmu-mir-25-pre	uq	0	0	0	0	0	0	0	0.379329	0	0	0	0.665979	0	0	0
mmu-mir-26a-1-3p	1	1	mmu-mir-26a-1-3p	uq	1.07806	0.675224	0.660333	0.963787	2.68895	2.4696	1.51901	3.79329	0.876342	1.59758	0.948624	1.33196	0.977144	1.65324	0
mmu-mir-26a-1-pre	1	1	mmu-mir-26a-1-pre	uq	1.61708	0.675224	0	0	0	0.49392	0	0.379329	0.876342	0	0	1.99794	2.93143	1.65324	0.809008
mmu-mir-26a-2-3p	1	1	mmu-mir-26a-2-3p	uq	6.46834	4.72657	2.64133	6.74651	6.72238	10.8662	4.55703	5.68994	6.13439	5.59153	12.3321	7.99174	4.88572	8.81729	6.47206
mmu-mir-26a-2-pre	1	1	mmu-mir-26a-2-pre	uq	0	1.35045	0.660333	1.92757	0	1.48176	2.27852	2.27598	2.62903	5.59153	1.89725	3.32989	0.977144	3.85756	2.42702
mmu-mir-26a-5p	2	2	mmu-mir-26a-1-5p;mmu-mir-26a-2-5p	cg	39602.9	38996.9	37235.5	45909	45911.2	57978.3	45090.3	49254.8	45294.6	43691.4	44122.4	46434	40080.8	46952.2	44126.3
mmu-mir-26b-3p	1	1	mmu-mir-26b-3p	uq	16.1708	15.5302	11.2257	18.3119	14.7892	22.2264	20.5066	16.6905	17.5268	15.177	33.2018	24.6412	21.4972	25.3497	18.6072
mmu-mir-26b-5p	1	1	mmu-mir-26b-5p	uq	4086.91	3434.87	3332.7	3691.3	4903.31	5533.88	4629.94	4223.45	5588.43	5168.97	6167	4901.6	4065.57	6572.55	4434.44
mmu-mir-26b-pre	1	1	mmu-mir-26b-pre	uq	0	0.675224	0	0	0	0.49392	0	0	0	0	0	0	0	0	0
mmu-mir-27a-3p	1	1	mmu-mir-27a-3p	uq	2105.71	2430.81	2155.66	2907.74	2367.96	2758.3	2522.7	2113.24	3844.07	4838.27	3696.31	3953.25	4048.31	3406.78	5068.84
mmu-mir-27a-5p	1	1	mmu-mir-27a-5p	uq	14.5538	18.9063	13.2067	26.0222	15.4615	19.7568	17.4686	18.9665	21.9086	57.5129	28.4587	30.635	21.4972	22.5943	37.2144
mmu-mir-27a-pre	1	1	mmu-mir-27a-pre	uq	1.61708	0	0	4.81893	1.34448	1.48176	2.27852	0.758659	3.50537	3.99395	2.84587	0.665979	3.90857	1.10216	1.61802
mmu-mir-27b-3p	1	1	mmu-mir-27b-3p	uq	19249.5	16277.6	17033	14317.1	14998.6	15440.2	15340.9	15172.4	34367.1	51126.6	22116.7	23183.4	34888.9	30248.3	49760
mmu-mir-27b-5p	1	1	mmu-mir-27b-5p	uq	28.0295	20.932	23.1116	36.6239	22.1839	25.1899	27.3422	24.6564	70.1074	121.416	47.4312	49.2824	70.3543	39.1267	94.6539
mmu-mir-27b-pre	1	1	mmu-mir-27b-pre	uq	0	0	0	0	0	0	0	0	0	0.79879	0	0	0	0	0.809008
mmu-mir-28-3p	1	1	mmu-mir-28-3p	uq	86.2445	37.1373	54.1473	55.8996	66.5516	52.8495	79.748	55.7614	59.5913	87.8669	84.4275	69.9277	78.1715	129.504	49.3495
mmu-mir-28-5p	1	2	mmu-mir-28-5p;mmu-mir-28c	ui	280.474	130.318	205.033	213.961	198.31	219.054	245.7	162.732	292.698	271.189	390.359	317.672	216.6	276.458	223.961
mmu-mir-28-pre	1	1	mmu-mir-28-pre	uq	0	0	0	0	0	0	0	0	0	0	0	0	0	0	0
mmu-mir-2861	1	1	mmu-mir-2861	uq	0	0	0	0	0	0	0	0	0	0	0	0	0	0	0
mmu-mir-2861-pre	1	1	mmu-mir-2861-pre	uq	0	0	0	0	0	0	0	0	0	0	0	0	0	0	0
mmu-mir-28b	1	1	mmu-mir-28b	uq	0	0	0	0	0	0	0	0	0	0	0	0	0	0	0
mmu-mir-28b-pre	1	1	mmu-mir-28b-pre	uq	0	0	0	0	0	0	0	0	0	0	0	0	0	0	0
mmu-mir-28c	1	2	mmu-mir-28-5p;mmu-mir-28c	ui	12.5771	6.07702	13.5368	5.30083	6.72238	6.66792	11.0128	6.25893	14.0215	8.3873	19.4468	15.9835	7.00319	12.7663	5.12426
mmu-mir-28c-pre	1	1	mmu-mir-28c-pre	uq	0	0	0	0	0	0	0	0	0	0	0	0	0	0	0
mmu-mir-290-3p	1	1	mmu-mir-290-3p	uq	0	0	0	0	0	0	0	0	0	0	0	0	0	0	0
mmu-mir-290-5p	1	1	mmu-mir-290-5p	uq	0	0	0	0	0	0	0	0	0	0	0	0	0	0	0
mmu-mir-290-pre	1	1	mmu-mir-290-pre	uq	0	0	0	0	0	0	0	0	0	0	0	0	0	0	0
mmu-mir-291a-3p	1	1	mmu-mir-291a-3p	uq	0	0	0	0	0	0	0	0	0	0	0	0	0	0	0
mmu-mir-291a-5p	1	1	mmu-mir-291a-5p	uq	0	0	0	0	0	0	0	0	0	0	0	0	0	0	1.61802
mmu-mir-291a-pre	1	1	mmu-mir-291a-pre	uq	0	0	0	0	0	0	0	0	0	0	0	0	0	0	0
mmu-mir-291b-3p	1	1	mmu-mir-291b-3p	uq	0	0	0	0	0	0	0	0	0	0.79879	0	0	0	0	0
mmu-mir-291b-5p	1	1	mmu-mir-291b-5p	uq	0	0	0	0	0	0	0	0	0	0	0	0	0	0	0
mmu-mir-291b-pre	1	1	mmu-mir-291b-pre	uq	0	0	0	0	0	0	0	0	0	0	0	0	0	0	0
mmu-mir-292-3p	1	1	mmu-mir-292-3p	uq	0	0	0	0	0	0	0	0	0	0	0	0	0	0	0
mmu-mir-292-5p	1	1	mmu-mir-292-5p	uq	0	0	0	0	0	0	0	0	0	0	0	0	0	0	0
mmu-mir-292-pre	1	1	mmu-mir-292-pre	uq	0	0	0	0	0	0	0	0	0	0	0	0	0	0	0
mmu-mir-293-3p	1	1	mmu-mir-293-3p	uq	0	0	0	0	0	0	0	0	0	0	0	0	0	0	0
mmu-mir-293-5p	1	1	mmu-mir-293-5p	uq	0	0	0	0	0	0	0	0	0	0	0	0	0	0	0
mmu-mir-293-pre	1	1	mmu-mir-293-pre	uq	0	0	0	0	0	0	0	0	0	0	0	0	0	0	0
mmu-mir-294-3p	1	1	mmu-mir-294-3p	uq	0	0	0	0	0	0	0	0	0	0	0	0	0	0	0
mmu-mir-294-5p	1	1	mmu-mir-294-5p	uq	0	0	0	0	0	0	0	0	0	0	0	0	0	0	0
mmu-mir-294-pre	1	1	mmu-mir-294-pre	uq	0	0	0	0	0	0	0	0	0	0	0	0	0	0	0
mmu-mir-295-3p	1	1	mmu-mir-295-3p	uq	0	0	0	0	0	0	0	0	0	0	0.948624	0	0	0	1.61802
mmu-mir-295-5p	1	1	mmu-mir-295-5p	uq	0	0	0	0	0	0	0	0	0	0	0	0	0	0	0
mmu-mir-295-pre	1	1	mmu-mir-295-pre	uq	0	0	0	0	0	0	0	0	0	0	0	0	0	0	0
mmu-mir-296-3p	1	1	mmu-mir-296-3p	uq	1.07806	2.02567	1.32067	2.89136	0.672238	0.987841	3.79753	0.758659	1.75268	2.39637	5.69174	0	3.90857	2.20432	0.809008
mmu-mir-296-5p	1	1	mmu-mir-296-5p	uq	4.85125	6.75224	1.981	6.74651	9.41133	4.9392	6.07604	2.27598	9.63976	8.78669	12.3321	9.3237	13.68	6.61297	8.09008
mmu-mir-296-pre	1	1	mmu-mir-296-pre	uq	0	0	0	0	0.672238	0	0	0	0	0.79879	0.948624	0	0	0	0.809008
mmu-mir-297a-3-pre	1	1	mmu-mir-297a-3-pre	uq	0	0	0	0	0	0	0	0	0	0	0	0	0	0	0
mmu-mir-297a-3p_297b-3p_297c-3p	4	4	mmu-mir-297b-3p;mmu-mir-297a-3-3p;mmu-mir-297a-4-3p;mmu-mir-297c-3p	cg	0.539028	0.675224	1.981	0	1.34448	0.987841	2.27852	1.13799	0	0	0.948624	1.33196	0	2.20432	0.809008
mmu-mir-297a-4-pre	1	1	mmu-mir-297a-4-pre	uq	0	0	0	0	0	0	0	0	0	0	0	0	0	0	0
mmu-mir-297b-5p	1	1	mmu-mir-297b-5p	uq	0.539028	0.675224	0	0	0.672238	0	0	0.379329	0.876342	0.79879	0	0.665979	0	0.55108	0
mmu-mir-297b-pre	1	1	mmu-mir-297b-pre	uq	0	0	0	0	0	0	0	0	0	0	0	0	0	0	0
mmu-mir-297c-5p	1	1	mmu-mir-297c-5p	uq	0	0	0	0	0	0	0	0.379329	0	0	0	0	0	0	0
mmu-mir-297c-pre	1	1	mmu-mir-297c-pre	uq	0	0	0	0	0	0	0	0	0	0	0	0	0	0	0
mmu-mir-298-3p	1	1	mmu-mir-298-3p	uq	0	0	0	0	0	0	0	0	0	0	0	0	0	0	0
mmu-mir-298-5p	1	1	mmu-mir-298-5p	uq	15.0928	57.3941	38.2993	61.6823	45.7122	13.8298	36.4562	10.2419	100.779	79.0802	82.5302	55.2762	109.44	55.6591	141.576
mmu-mir-298-pre	1	1	mmu-mir-298-pre	uq	0	0	0	0	0	0	0	0	0	0	0	0	0	0	0
mmu-mir-299_299b	4	4	mmu-mir-299-3p;mmu-mir-299-5p;mmu-mir-299b-3p;mmu-mir-299b-5p	cg	19.405	10.8036	11.886	4.81893	20.1671	12.348	14.4306	12.1385	31.5483	51.1226	19.9211	28.6371	36.1543	38.5756	39.6414
mmu-mir-299-pre	1	1	mmu-mir-299-pre	uq	0	0	0	0	0	0	0	0	0	0	0	0	0	0	0
mmu-mir-299b-pre	1	1	mmu-mir-299b-pre	uq	0	0	0	0	0	0	0	0	0	0	0	0	0	0	0
mmu-mir-29a-3p	1	1	mmu-mir-29a-3p	uq	3951.61	3374.1	2925.93	4360.17	3930.58	4992.05	5124.38	4791.69	4468.47	5146.61	6211.59	4852.32	3968.34	7389.44	4517.09
mmu-mir-29a-5p	1	1	mmu-mir-29a-5p	uq	16.7099	7.42747	13.2067	14.4568	12.7725	20.2507	23.5447	19.7251	13.1451	15.177	26.5615	18.6474	20.52	22.5943	12.1351
mmu-mir-29a-pre	1	1	mmu-mir-29a-pre	uq	0	0	0	0	0	0	0	0	0	0	0	0	0	0	0
mmu-mir-29b-1-5p	1	1	mmu-mir-29b-1-5p	uq	1.07806	0.675224	0.660333	0	1.34448	0.49392	0.759505	1.13799	0.876342	3.19516	0	0.665979	1.95429	3.30648	2.42702
mmu-mir-29b-1-pre	1	1	mmu-mir-29b-1-pre	uq	2.69514	3.37612	5.94299	1.92757	6.72238	4.44528	2.27852	2.27598	6.13439	7.9879	5.69174	8.65772	3.90857	7.71513	12.1351
mmu-mir-29b-2-5p	1	1	mmu-mir-29b-2-5p	uq	0	1.35045	0	0.963787	2.68895	1.97568	0	1.89665	0	3.19516	1.89725	1.99794	2.93143	2.20432	0.809008
mmu-mir-29b-2-pre	1	1	mmu-mir-29b-2-pre	uq	0	0	0	0	0	0	0	0	0	0	0	0	0	0	0.404504
mmu-mir-29b-3p	2	2	mmu-mir-29b-1-3p;mmu-mir-29b-2-3p	cg	188.121	128.293	121.501	139.105	167.387	238.564	218.99	177.02	193.964	251.619	290.596	221.105	191.847	289.134	242.973
mmu-mir-29c-3p	1	1	mmu-mir-29c-3p	uq	349.829	370.023	255.549	445.911	370.403	623.821	480.513	522.842	358.132	426.554	468.304	528.121	391.346	504.423	371.47
mmu-mir-29c-5p	1	1	mmu-mir-29c-5p	uq	4.85125	6.07702	3.962	6.74651	6.72238	10.8662	6.07604	7.96592	6.13439	3.99395	10.4349	5.32783	7.81715	8.81729	6.47206
mmu-mir-29c-pre	1	1	mmu-mir-29c-pre	uq	0	0	0	0	0	0	0	0	0	0	0	0	0	0	0
mmu-mir-300-3p	1	1	mmu-mir-300-3p	uq	59.2931	65.4968	50.1853	55.8996	57.8125	49.392	59.2414	48.9335	118.306	169.344	68.3009	93.903	131.914	107.736	125.396
mmu-mir-300-5p	1	1	mmu-mir-300-5p	uq	0	0	0	0	0	0.49392	0.759505	0.758659	0	0.79879	0	0	0	0	0
mmu-mir-300-pre	1	1	mmu-mir-300-pre	uq	0	0	0	0	0	0	0.759505	0	0	0	0	0	0	0	0
mmu-mir-301a-3p	1	1	mmu-mir-301a-3p	uq	449.549	509.119	349.316	443.342	415.443	383.776	418.487	367.949	634.472	777.223	642.218	560.088	722.109	824.416	822.761
mmu-mir-301a-5p	1	1	mmu-mir-301a-5p	uq	0	1.35045	0.660333	1.92757	0.672238	1.48176	1.51901	1.13799	0.876342	1.59758	0.948624	3.32989	0.977144	2.20432	2.42702
mmu-mir-301a-pre	1	1	mmu-mir-301a-pre	uq	0	0.675224	0	0	0	0	0.759505	0	0	0	0	0.665979	0	0	1.61802
mmu-mir-301b-3p	1	1	mmu-mir-301b-3p	uq	1.61708	1.35045	1.32067	1.92757	2.01671	3.45744	2.27852	0.379329	5.25805	19.9698	7.58899	9.98968	9.77144	14.3281	25.8882
mmu-mir-301b-5p	1	1	mmu-mir-301b-5p	uq	0	0	0	0	0	0	0	0	0	0	0.948624	0	0	0	0
mmu-mir-301b-pre	1	1	mmu-mir-301b-pre	uq	0	0	0	0	0	0	0	0	0	0	0	0	0	0	0
mmu-mir-302a-3p	1	1	mmu-mir-302a-3p	uq	0	0	0	0	0	0	0	0	0	0	0	0	0	0	0
mmu-mir-302a-5p	1	1	mmu-mir-302a-5p	uq	0	0	0	0	0	0	0	0	0	0	0	0	0	0	0
mmu-mir-302a-pre	1	1	mmu-mir-302a-pre	uq	0	0	0	0	0	0	0	0	0	0	0	0	0	0	0
mmu-mir-302b-3p	1	1	mmu-mir-302b-3p	uq	0	0	0	0	0	0	0	0	0	0	0	0	0	0	0
mmu-mir-302b-5p	1	1	mmu-mir-302b-5p	uq	0	0	0	0	0	0	0	0	0	0	0	0	0	0	0
mmu-mir-302b-pre	1	1	mmu-mir-302b-pre	uq	0	0	0	0	0	0	0	0	0	0	0	0	0	0	0
mmu-mir-302c-3p	1	1	mmu-mir-302c-3p	uq	0	0	0	0	0	0	0	0	0	0	0	0	0	0	0
mmu-mir-302c-5p	1	1	mmu-mir-302c-5p	uq	0	0	0	0	0	0	0	0	0	0	0	0	0	0	0
mmu-mir-302c-pre	1	1	mmu-mir-302c-pre	uq	0	0	0	0	0	0	0	0	0	0	0	0	0	0	0
mmu-mir-302d-3p	1	1	mmu-mir-302d-3p	uq	0	0	0	0	0	0	0	0	0	0	0	0	0	0	0
mmu-mir-302d-5p	1	1	mmu-mir-302d-5p	uq	0	0	0	0	0	0	0	0	0	0	0	0	0	0	0
mmu-mir-302d-pre	1	1	mmu-mir-302d-pre	uq	0	0	0	0	0	0	0	0	0	0	0	0	0	0	0
mmu-mir-3057-3p	1	1	mmu-mir-3057-3p	uq	0	0	0	0	0	0	0	0	0	0	0	0	0	0	0
mmu-mir-3057-5p	1	1	mmu-mir-3057-5p	uq	2.69514	2.7009	2.64133	11.5654	2.01671	1.97568	1.51901	2.27598	0.876342	7.18911	7.58899	5.99381	5.86286	6.61297	7.28107
mmu-mir-3057-pre	1	1	mmu-mir-3057-pre	uq	0	0	0	0	0.672238	0	0.759505	0	0	0	0	0	0	0	0
mmu-mir-3058-3p	1	1	mmu-mir-3058-3p	uq	0	0	0	0.963787	0	0	0	0.379329	0	0	0	0	0.977144	0	0.809008
mmu-mir-3058-5p	1	1	mmu-mir-3058-5p	uq	0	0	0.660333	0.963787	0	0	0	0	0.876342	0	0	0	0	0	0.809008
mmu-mir-3058-pre	1	1	mmu-mir-3058-pre	uq	0	0	0	0	0	0	0	0.379329	0	0	0	0	0	0	0
mmu-mir-3059-3p	1	1	mmu-mir-3059-3p	uq	0	0	0	0	0	0	0	0	0	0	0	0	0	0	0
mmu-mir-3059-5p	1	1	mmu-mir-3059-5p	uq	0	0	0	0	0	0	0	0	0	0	0	0	0	0	0
mmu-mir-3059-pre	1	1	mmu-mir-3059-pre	uq	0	0	0	0	0	0	0	0	0	0	0	0	0	0	0
mmu-mir-3060-3p	1	1	mmu-mir-3060-3p	uq	0	0	0	0	0.672238	0	0	0	1.75268	0	0.948624	0	1.95429	0	0
mmu-mir-3060-5p	1	1	mmu-mir-3060-5p	uq	0	0	0	0	0	0	0	0	0	0	0	0	0	0	0
mmu-mir-3060-pre	1	1	mmu-mir-3060-pre	uq	0	0	0	0	0	0	0	0	0	0	0	0	0	0	0
mmu-mir-3061-3p	1	1	mmu-mir-3061-3p	uq	2.69514	1.35045	2.64133	2.89136	3.36119	0.987841	7.59505	2.27598	3.50537	2.39637	0.948624	7.99174	2.93143	2.7554	4.04504
mmu-mir-3061-5p	1	1	mmu-mir-3061-5p	uq	1.61708	0	0.660333	2.89136	0	2.4696	2.27852	2.27598	1.75268	2.39637	1.89725	3.32989	4.88572	1.65324	3.23603
mmu-mir-3061-pre	1	1	mmu-mir-3061-pre	uq	0	0	0	0	0	0	0	0	0	0	0	0	0	0	0
mmu-mir-3062-3p	1	1	mmu-mir-3062-3p	uq	0	0	0	0	0	0	0	0	0	0	0	0	0	0	0
mmu-mir-3062-5p	1	1	mmu-mir-3062-5p	uq	0	0	0	0	0	0	0	0	0	0	0	0	0	0	0
mmu-mir-3062-pre	1	1	mmu-mir-3062-pre	uq	0	0	0	0	0	0	0	0	0	0	0	0	0	0	0
mmu-mir-3063-3p	1	1	mmu-mir-3063-3p	uq	0	0	0	0	0	0	0	0	0	0	0	0	0	0	0
mmu-mir-3063-5p	1	1	mmu-mir-3063-5p	uq	0	0	0	0	0	0	0	0	0	0	0	0	0	0	0
mmu-mir-3063-pre	1	1	mmu-mir-3063-pre	uq	0	0	0	0	0	0	0	0	0	0	0	0	0	0	0
mmu-mir-3064-3p	1	1	mmu-mir-3064-3p	uq	0.539028	0	0	0	0	0	0.759505	0	0.876342	0.79879	0	0	0.977144	0.55108	0
mmu-mir-3064-5p	1	1	mmu-mir-3064-5p	uq	0	0	1.32067	0	0	0.49392	0	0	0	1.59758	1.89725	0	0	0.55108	0
mmu-mir-3064-pre	1	1	mmu-mir-3064-pre	uq	0	0	0	0	0	0	0	0	0	0	0	0	0	0	0
mmu-mir-3065-pre	1	1	mmu-mir-3065-pre	uq	0	0	0	0	0	0	0	0	0	0	0	0	0.488572	0	0
mmu-mir-3066-3p	1	1	mmu-mir-3066-3p	uq	0	0	0	0	0	0	0	0	0	0	0	0	0	0.55108	0
mmu-mir-3066-5p	1	1	mmu-mir-3066-5p	uq	0	1.35045	0	4.81893	1.34448	1.48176	1.51901	0.758659	3.50537	3.19516	0	1.33196	4.88572	2.7554	2.42702
mmu-mir-3066-pre	1	1	mmu-mir-3066-pre	uq	0	0	0	0	0	0	0	0	0	0	0	0	0	0	0
mmu-mir-3067-3p	1	1	mmu-mir-3067-3p	uq	0	0	0	0.963787	0	0	0	0	0	0	0	0	0	0	0
mmu-mir-3067-5p	1	1	mmu-mir-3067-5p	uq	1.07806	0	0	0	0	0.49392	0.759505	0	0	0	0	0	0	0	0
mmu-mir-3067-pre	1	1	mmu-mir-3067-pre	uq	0	0	0	0	0	0	0	0	0	0	0	0	0	0	0
mmu-mir-3068-3p	1	1	mmu-mir-3068-3p	uq	22.6392	31.0603	25.753	22.1671	30.2507	23.2143	30.3802	12.1385	35.93	52.7202	46.4826	33.9649	50.8115	24.7986	42.8774
mmu-mir-3068-5p	1	1	mmu-mir-3068-5p	uq	9.16348	4.72657	9.24466	7.71029	8.06686	11.8541	8.35456	4.93128	23.6612	20.7685	14.2294	13.3196	23.4514	13.2259	10.5171
mmu-mir-3068-pre	1	1	mmu-mir-3068-pre	uq	0	0	0	0	0	0	0	0	0	0	0	0	0	0	0
mmu-mir-3069-3p	1	1	mmu-mir-3069-3p	uq	1.07806	0	0	0.963787	0	0	0.759505	0	0.876342	0	0	0.665979	0	0	0
mmu-mir-3069-5p	1	1	mmu-mir-3069-5p	uq	0.539028	0	0	0	0	0	0.759505	0	0	0	1.89725	0.665979	1.95429	0.55108	0
mmu-mir-3069-pre	1	1	mmu-mir-3069-pre	uq	0	0	0	0	0	0	0	0	0	0	0	0	0	0	0
mmu-mir-3070a-3p	1	1	mmu-mir-3070a-3p	uq	0	0	0	0	0	0	0	0	0	0	0	0	0	0	0
mmu-mir-3070a-5p_3070b-5p	2	2	mmu-mir-3070a-5p;mmu-mir-3070b-5p	cg	0	0	0	0	0	0	0	0	0	0	0	0	0	0	0
mmu-mir-3070a-pre	1	1	mmu-mir-3070a-pre	uq	0	0	0	0	0	0	0	0	0	0	0	0	0	0	0
mmu-mir-3070b-3p	1	1	mmu-mir-3070b-3p	uq	0	0	0	0	0	0	0	0	0	0	0	0	0	0	0
mmu-mir-3070b-pre	1	1	mmu-mir-3070b-pre	uq	0	0	0	0	0	0	0	0	0	0	0	0	0	0	0
mmu-mir-3071-pre	1	1	mmu-mir-3071-pre	uq	0	0	0	0	0	0	0	0	0	0	0	0	0	0	0
mmu-mir-3072-3p	1	1	mmu-mir-3072-3p	uq	0	0	0	0.963787	1.34448	0.49392	0	0.379329	0.876342	1.59758	0	0	0.977144	0	0
mmu-mir-3072-5p	1	1	mmu-mir-3072-5p	uq	0	0	0	0	0	0	0	0	0	0	0	0	0	0	0
mmu-mir-3072-pre	1	1	mmu-mir-3072-pre	uq	0	0	0	0	0	0	0	0	0	0	0	0	0	0	0
mmu-mir-3073-3p_3073b-5p	2	2	mmu-mir-3073-3p;mmu-mir-3073b-5p	cg	1.07806	1.35045	1.32067	0	0.672238	1.97568	2.27852	3.03463	0.876342	0	0	0.665979	0	1.65324	2.42702
mmu-mir-3073-5p_3073b-3p	2	2	mmu-mir-3073-5p;mmu-mir-3073b-3p	cg	0	0.675224	0.660333	0.963787	0.672238	0.49392	3.03802	1.51732	0.876342	2.39637	0	1.33196	1.95429	1.10216	0
mmu-mir-3073-pre	1	1	mmu-mir-3073-pre	uq	0	0	0	0	0	0	0	0	0	0	0	0	0	0	0
mmu-mir-3073b-pre	1	1	mmu-mir-3073b-pre	uq	0	0	0	0	0	0	0	0	0	0	0	0	0	0	0
mmu-mir-3074-1-pre	1	1	mmu-mir-3074-1-pre	uq	0	0	0	0	0	0	0	0	0	0	0	0	0	0	0
mmu-mir-3074-2-pre	1	1	mmu-mir-3074-2-pre	uq	0.808542	2.02567	0.330166	0	0.336119	0.987841	1.13926	0.379329	0	0.79879	1.42294	0.332989	0.977144	0.55108	0
mmu-mir-3075-3p	1	1	mmu-mir-3075-3p	uq	0	0	0	0	0	0	0	0	0	0	0	0	0	0	0
mmu-mir-3075-5p	1	1	mmu-mir-3075-5p	uq	0	0	0	0	0.672238	0	0	0	0.876342	1.59758	0	0	0	0	0
mmu-mir-3075-pre	1	1	mmu-mir-3075-pre	uq	0	0	0	0	0	0	0	0	0	0	0	0	0	0	0
mmu-mir-3076-3p	1	1	mmu-mir-3076-3p	uq	1.61708	2.02567	0.660333	1.92757	1.34448	1.48176	3.03802	1.89665	0	0.79879	2.84587	1.99794	0	0.55108	2.42702
mmu-mir-3076-5p	1	1	mmu-mir-3076-5p	uq	0	0	0	0	0	0.49392	0	0	0.876342	0	0.948624	0	0	0	0
mmu-mir-3076-pre	1	1	mmu-mir-3076-pre	uq	0	0	0	0	0	0	0	0	0	0	0	0	0	0	0
mmu-mir-3077-3p	1	1	mmu-mir-3077-3p	uq	0	0	0	0.963787	0	0	0	0	0.876342	0	0	0.665979	0	0	0
mmu-mir-3077-5p	1	1	mmu-mir-3077-5p	uq	0	0	0	0	0	0	0	0	0	0	0	0	0	0	0
mmu-mir-3077-pre	1	1	mmu-mir-3077-pre	uq	0	0	0	0	0	0	0	0	0	0	0	0	0	0	0
mmu-mir-3078-3p	1	1	mmu-mir-3078-3p	uq	0	0	0	0	0	0	0	0	0	0	0	0	0	0	0
mmu-mir-3078-5p	1	1	mmu-mir-3078-5p	uq	0	0	0	0	0	0	0	0	0	0	0	0	0	0	0
mmu-mir-3078-pre	1	1	mmu-mir-3078-pre	uq	0	0	0	0	0	0	0	0	0	0	0	0	0	0	0
mmu-mir-3079-3p	1	1	mmu-mir-3079-3p	uq	0	0	0	0	0	0	0	0	0	0	0.948624	0	0.977144	0	0
mmu-mir-3079-5p	1	1	mmu-mir-3079-5p	uq	0.539028	0.675224	0	0	0	0	0	0.379329	0	0	0	0.665979	0	0.55108	0.809008
mmu-mir-3079-pre	1	1	mmu-mir-3079-pre	uq	0	0	0	0	0	0	0	0	0	0	0	0	0	0	0
mmu-mir-3080-3p	1	1	mmu-mir-3080-3p	uq	0	0	0	0.963787	0.672238	0	0	0	0	0	0	0	0	0	0.809008
mmu-mir-3080-5p	1	1	mmu-mir-3080-5p	uq	0	0	0	0	0	0	0	0	0	0.79879	0	0	0	0	0
mmu-mir-3080-pre	1	1	mmu-mir-3080-pre	uq	0	0	0.660333	0	0	0	0	0	0	0	0	0	0	0	0
mmu-mir-3081-3p	1	1	mmu-mir-3081-3p	uq	2.69514	1.35045	1.32067	0	1.34448	1.48176	0.759505	1.51732	0.876342	0.79879	0	3.32989	0.977144	1.10216	1.61802
mmu-mir-3081-5p	1	1	mmu-mir-3081-5p	uq	0	0	0	0	0	0	0	0	0	0	0	0	0	0	0
mmu-mir-3081-pre	1	1	mmu-mir-3081-pre	uq	0	0	0	0	0	0	0	0	0	0	0	0	0	0	0
mmu-mir-3082-3p	1	1	mmu-mir-3082-3p	uq	2.15611	0	2.64133	0.963787	1.34448	0.987841	2.27852	1.13799	4.38171	2.39637	1.89725	1.99794	0	1.10216	2.42702
mmu-mir-3082-5p	1	1	mmu-mir-3082-5p	uq	0	0	0	0.963787	0	0	0.759505	0	0	0	0	0	0	0.27554	0
mmu-mir-3082-pre	1	1	mmu-mir-3082-pre	uq	0	0	0	0	0	0	0	0	0	0	0	0	0	0	0
mmu-mir-3083-3p	1	1	mmu-mir-3083-3p	uq	0	0	0	0	0	0	0	0.379329	0	0	0	0	0	0	0
mmu-mir-3083-5p	1	1	mmu-mir-3083-5p	uq	0.539028	0.675224	0.660333	0	0	0	0.759505	0	0	0	0.948624	0	0	0.55108	0
mmu-mir-3083-pre	1	1	mmu-mir-3083-pre	uq	0	0	0	0	0	0	0	0	0	0	0	0	0	0	0
mmu-mir-3084-3p	1	1	mmu-mir-3084-3p	uq	5.92931	14.8549	7.26366	13.493	4.70567	5.43312	3.79753	1.89665	11.3924	3.19516	6.64036	7.32576	12.7029	6.61297	11.3261
mmu-mir-3084-5p	1	1	mmu-mir-3084-5p	uq	3.7732	0	0	1.92757	0.672238	0.49392	3.03802	1.51732	0.876342	0	0.948624	1.33196	0	3.30648	0.809008
mmu-mir-3084-pre	1	1	mmu-mir-3084-pre	uq	0	0	0	0	0	0	0	0	0	0	0	0	0	0	0
mmu-mir-3085-3p	1	1	mmu-mir-3085-3p	uq	0	0	0	0	0	0	0	0	0	0	0.948624	0	0	0	0
mmu-mir-3085-5p	1	1	mmu-mir-3085-5p	uq	0	0	0	0	0	0	0	0	0	0	0	0	0	0	0
mmu-mir-3085-pre	1	1	mmu-mir-3085-pre	uq	0	0	0	0	0	0	0	0	0	0	0	0	0	0	0
mmu-mir-3086-3p	1	1	mmu-mir-3086-3p	uq	0	0	0	0	0	0	0	0	0	0	0	0	0	0	0
mmu-mir-3086-5p	1	1	mmu-mir-3086-5p	uq	1.61708	0.675224	0.660333	2.89136	0.672238	0.49392	1.51901	1.13799	6.13439	2.39637	1.89725	1.99794	0	1.65324	0
mmu-mir-3086-pre	1	1	mmu-mir-3086-pre	uq	0	0	0	0	0	0	0	0	0	0	0	0	0	0	0
mmu-mir-3087-3p	1	1	mmu-mir-3087-3p	uq	0.539028	0	0	0	0.672238	0	0.759505	0.379329	0	0.79879	0	0	0	0	0.809008
mmu-mir-3087-5p	1	1	mmu-mir-3087-5p	uq	0	0	0	0	0	0	0	0	0	0	0	0	0	0	0
mmu-mir-3087-pre	1	1	mmu-mir-3087-pre	uq	0	0	0	0	0	0	0	0	0	0	0	0	0	0	0
mmu-mir-3088-3p	1	1	mmu-mir-3088-3p	uq	0	0	0	0	0	0	0	0	0	0.79879	0	0	1.95429	1.65324	0.809008
mmu-mir-3088-5p	1	1	mmu-mir-3088-5p	uq	0	0	0	0	0	0	0	0	0	0	0	0	0	0.55108	0
mmu-mir-3088-pre	1	1	mmu-mir-3088-pre	uq	0	0	0	0	0	0	0	0	0	0	0	0	0	0	0
mmu-mir-3089-3p	1	1	mmu-mir-3089-3p	uq	0.539028	0	0	0.963787	0	0	0	0.379329	1.75268	0	0.948624	0	0.977144	0.55108	0
mmu-mir-3089-5p	1	1	mmu-mir-3089-5p	uq	0	0	0	0	0	0	0	0	0	0	0	0	0	0	0
mmu-mir-3089-pre	1	1	mmu-mir-3089-pre	uq	0	0	0	0	0	0	0	0	0	0	0	0	0	0	0
mmu-mir-3090-3p	1	1	mmu-mir-3090-3p	uq	0	0	0	0.963787	0	0	0	0	0	0	0	0	0	0	0
mmu-mir-3090-5p	1	1	mmu-mir-3090-5p	uq	0	0	0	0	0	0	0	0	0	0	0	0	0	0	0
mmu-mir-3090-pre	1	1	mmu-mir-3090-pre	uq	0	0	0	0	0	0	0	0	0	0	0	0	0	0	0
mmu-mir-3091-3p	1	1	mmu-mir-3091-3p	uq	0	0	0	0	0	0.49392	0	0	0.876342	0	0	0	0	0	0
mmu-mir-3091-5p	1	1	mmu-mir-3091-5p	uq	0.539028	0	0	0	0.672238	0	0	0	0	0	0	0	0	0	0
mmu-mir-3091-pre	1	1	mmu-mir-3091-pre	uq	0	0	0	0	0	0	0	0	0	0	0	0	0	0	0
mmu-mir-3092-3p	1	1	mmu-mir-3092-3p	uq	0	0	0	0	0	0	0.759505	0	0	0	0	0	0	0	1.61802
mmu-mir-3092-5p	1	1	mmu-mir-3092-5p	uq	0	0	0	0	0	0	0	0	0	0	0	0	0	0	0
mmu-mir-3092-pre	1	1	mmu-mir-3092-pre	uq	0	0	0	0	0	0	0	0	0	0	0	0	0	0	0
mmu-mir-3093-3p	1	1	mmu-mir-3093-3p	uq	0	0	0	0	0	0	0	0	0	0	0	0	0	0	0
mmu-mir-3093-5p	1	1	mmu-mir-3093-5p	uq	0	0	0	0	0	0	0	0	0	0	0	0	0	0	0
mmu-mir-3093-pre	1	1	mmu-mir-3093-pre	uq	0	0	0	0	0	0	0	0	0	0	0	0	0	0	0
mmu-mir-3094-3p	1	1	mmu-mir-3094-3p	uq	0	0	0	0	0	0	0	0.379329	0	0	0	0	0	0.55108	0
mmu-mir-3094-5p	1	1	mmu-mir-3094-5p	uq	0	0	0	0	0	0	0	0	0	0	0	0	0	0	0
mmu-mir-3094-pre	1	1	mmu-mir-3094-pre	uq	0	0	0	0	0	0	0	0	0	0	0	0	0	0	0
mmu-mir-3095-3p	1	1	mmu-mir-3095-3p	uq	0	0.675224	0	0	0	0	0	0.379329	0	0	0	0.665979	0	0	1.61802
mmu-mir-3095-5p	1	1	mmu-mir-3095-5p	uq	0.539028	0	0	0	0	0	0	0	0	0	0	0	0	0	0
mmu-mir-3095-pre	1	1	mmu-mir-3095-pre	uq	0	0	0	0	0	0	0	0	0	0	0	0	0	0	0
mmu-mir-3096-3p	1	2	mmu-mir-3096-3p;mmu-mir-3096b-3p	ui	0	0	0	0	1.34448	0.74088	2.65827	0.379329	1.75268	0.79879	2.84587	0.998968	1.95429	0.826621	1.61802
mmu-mir-3096-5p_3096b-5p	2	2	mmu-mir-3096b-5p;mmu-mir-3096-5p	cg	9.70251	6.07702	11.2257	5.78272	22.8561	16.7933	15.9496	12.5179	26.2903	18.3722	41.7394	16.6495	14.6572	42.9843	13.7531
mmu-mir-3096-pre	1	1	mmu-mir-3096-pre	uq	0	0	0	0	0	0	0	0	0	0	0	0	0	0	0.404504
mmu-mir-3096b-3p	1	2	mmu-mir-3096-3p;mmu-mir-3096b-3p	ui	0	0.675224	0.660333	0	1.34448	0.74088	2.65827	0.379329	0.876342	0.79879	2.84587	0.998968	0.977144	0.826621	2.42702
mmu-mir-3096b-pre	1	1	mmu-mir-3096b-pre	uq	0	0	0	0	0	0	0	0	0	0	0	0	0	0	0.404504
mmu-mir-3097-3p	1	1	mmu-mir-3097-3p	uq	0	0	0	0	0	0	0	0	0	0	0.948624	0.665979	0.977144	0	0.809008
mmu-mir-3097-5p	1	1	mmu-mir-3097-5p	uq	0	0	0	0	0	0	0	0	0	0	0	0	0	0	0
mmu-mir-3097-pre	1	1	mmu-mir-3097-pre	uq	0	0	0	0	0	0	0	0	0	0	0	0	0	0	0
mmu-mir-3098-3p	1	1	mmu-mir-3098-3p	uq	0.539028	0	0	0	0	0.987841	0	0	0	0	0.948624	0	0.977144	0.55108	1.61802
mmu-mir-3098-5p	1	1	mmu-mir-3098-5p	uq	0.539028	0	0	0.963787	0.672238	1.48176	1.51901	0.379329	1.75268	0.79879	2.84587	1.33196	1.95429	1.65324	0
mmu-mir-3098-pre	1	1	mmu-mir-3098-pre	uq	0	0	0	0	0	0	0	0	0	0	0	0	0	0	0
mmu-mir-3099-3p	1	1	mmu-mir-3099-3p	uq	0	0	0	0	0.672238	0	0	0	0	0	1.89725	0	0	0.55108	0.809008
mmu-mir-3099-5p	1	1	mmu-mir-3099-5p	uq	0	0	0	0	0	0.49392	0	0	0	0	0	0	0	0	0
mmu-mir-3099-pre	1	1	mmu-mir-3099-pre	uq	0	0	0	0	0	0	0	0	0	0	0	0	0	0	0
mmu-mir-30a-3p	1	1	mmu-mir-30a-3p	uq	778.087	801.491	677.501	1399.9	971.72	958.946	1042.8	1057.38	434.227	433.743	433.995	591.056	569.186	407.248	414.212
mmu-mir-30a-5p	1	1	mmu-mir-30a-5p	uq	51050.8	62949.8	54594.3	69612.4	56045.2	54995.1	59953.8	53991.1	35508.5	31231.9	32646.9	43262.6	48337.3	28370.2	38791.5
mmu-mir-30a-pre	1	1	mmu-mir-30a-pre	uq	0	0	0	0	0	0	0	0	0	0	0	0	0	0	0
mmu-mir-30b-3p	1	1	mmu-mir-30b-3p	uq	3.23417	4.72657	0.660333	0.963787	3.36119	7.90273	4.55703	3.79329	7.01074	13.5794	8.53761	11.3216	3.90857	7.71513	12.9441
mmu-mir-30b-5p	1	1	mmu-mir-30b-5p	uq	1048.77	1280.9	891.669	1273.16	1309.52	1613.97	1536.73	1461.56	1492.41	1542.2	2654.88	2248.57	1534.12	1734.07	1420.08
mmu-mir-30b-pre	1	1	mmu-mir-30b-pre	uq	0	0	0	0	0	0	0	0	0	0	0	0	0	0.55108	0
mmu-mir-30c-1-3p	1	1	mmu-mir-30c-1-3p	uq	15.6318	10.8036	16.5083	16.3844	10.7558	14.8176	13.6711	17.0698	21.0322	27.1589	19.9211	26.6391	12.7029	28.1051	17.7982
mmu-mir-30c-1-pre	1	1	mmu-mir-30c-1-pre	uq	0	0	0	0	0	0	0	0	0	0	0	0	0	0.55108	0
mmu-mir-30c-2-3p	1	1	mmu-mir-30c-2-3p	uq	106.728	87.104	97.7292	145.532	132.431	135.334	164.813	165.767	55.2095	76.6839	77.7871	113.216	72.3086	40.78	45.3044
mmu-mir-30c-2-pre	1	1	mmu-mir-30c-2-pre	uq	0	0	0	0	0	0	0	0	0	0	0	0	0	0	0
mmu-mir-30c-5p	2	2	mmu-mir-30c-2-5p;mmu-mir-30c-1-5p	cg	4012.16	5330.9	4053.56	7112.75	4218.97	5441.69	5923.13	5069.36	3873.43	3616.39	5629.45	6288.61	4803.64	3907.34	3904.81
mmu-mir-30d-3p	1	1	mmu-mir-30d-3p	uq	45.2784	68.1977	55.468	73.2478	58.4847	64.2096	65.3174	63.348	83.2525	92.6597	92.9651	73.9236	97.2258	77.9779	97.0809
mmu-mir-30d-5p	1	1	mmu-mir-30d-5p	uq	8775.92	9193.86	8343.96	10301.9	9131.01	9987.56	10314.8	9430.88	13279.2	14524.4	14724.5	11299.7	12599.8	12162.6	14863.9
mmu-mir-30d-pre	1	1	mmu-mir-30d-pre	uq	0	0	0	0	0	0	0	0	0.876342	0	0	0.665979	0	0	0
mmu-mir-30e-3p	1	1	mmu-mir-30e-3p	uq	226.122	281.569	244.323	312.749	249.064	272.891	261.27	313.516	337.83	297.949	313.52	262.729	286.303	420.199	301.76
mmu-mir-30e-5p	1	1	mmu-mir-30e-5p	uq	5768.68	5686.07	4862.03	4737.98	5757.72	6090.04	6448.96	5135.74	7289.41	6508.54	8869.63	7085.35	7504.95	8136.43	7050.91
mmu-mir-30e-pre	1	1	mmu-mir-30e-pre	uq	0.539028	0	0	0.963787	2.01671	0.49392	0.759505	0.379329	2.62903	0.79879	3.79449	0.665979	1.95429	2.7554	0.809008
mmu-mir-31-3p	1	1	mmu-mir-31-3p	uq	1.07806	0	0	0	0	1.48176	0	0.758659	0	0	0.948624	0.665979	0	2.20432	0
mmu-mir-31-5p	1	1	mmu-mir-31-5p	uq	31.8027	27.6842	2.64133	11.5654	12.1003	31.117	7.59505	32.243	33.301	32.7504	16.1266	40.6247	42.0172	44.6375	8.09008
mmu-mir-31-pre	1	1	mmu-mir-31-pre	uq	0	0	0	0	0	0	0	0	0	0	0	0	0	0	0
mmu-mir-3100-3p	1	1	mmu-mir-3100-3p	uq	0	0	0	0	0	0	0	0.758659	0	0	0	0	0	0	0
mmu-mir-3100-5p	1	1	mmu-mir-3100-5p	uq	0	0	0	0	0	0	0	0	0	0	0	0	0	0	0
mmu-mir-3100-pre	1	1	mmu-mir-3100-pre	uq	0	0	0	0	0	0	0	0	0	0	0	0	0	0	0
mmu-mir-3101-3p	1	1	mmu-mir-3101-3p	uq	0	0	0	0	0	0	0	0	0	0	0	0	0	0	0
mmu-mir-3101-5p	1	1	mmu-mir-3101-5p	uq	0	0	0	0	0	0	0	0	0	0	0	0	0	0	0
mmu-mir-3101-pre	1	1	mmu-mir-3101-pre	uq	0	0	0	0	0	0	0	0	0	0	0	0	0	0	0
mmu-mir-3102-3p	1	1	mmu-mir-3102-3p	uq	3.23417	2.02567	1.32067	1.92757	2.01671	2.96352	5.31654	4.17262	6.13439	1.59758	2.84587	4.66185	6.84	4.40864	0.809008
mmu-mir-3102-3p.2-3p	1	1	mmu-mir-3102-3p.2-3p	uq	0	1.35045	0	0	0.672238	0	0	0.758659	0	0.79879	0	0	0	0	0
mmu-mir-3102-5p	1	1	mmu-mir-3102-5p	uq	0	0	0	0	0	0	0	0	0	0	0	0	0	0	0
mmu-mir-3102-5p.2-5p	1	1	mmu-mir-3102-5p.2-5p	uq	0	0	0	0.963787	0.672238	0.987841	0	0.379329	0.876342	0	0	0	0.977144	0	0.809008
mmu-mir-3103-3p	1	1	mmu-mir-3103-3p	uq	0.539028	0.675224	0	0	0	0	0.759505	0.758659	2.62903	0.79879	0	0	0	1.65324	0.809008
mmu-mir-3103-5p	1	1	mmu-mir-3103-5p	uq	0	0.675224	0	0	0	0	0	0	0	0	0	0.665979	1.95429	0	0
mmu-mir-3103-pre	1	1	mmu-mir-3103-pre	uq	0	0	0	0	0	0	0	0	0	0	0	0	0	0	0
mmu-mir-3104-3p	1	1	mmu-mir-3104-3p	uq	0	0	0	0	0	0	0	0	0	0	0	0	0	0	0
mmu-mir-3104-5p	1	1	mmu-mir-3104-5p	uq	0	0	0	0	0	0	0	0	0	0	0	0	0	0	0
mmu-mir-3104-pre	1	1	mmu-mir-3104-pre	uq	0	0	0	0	0	0	0	0	0	0	0	0	0	0	0
mmu-mir-3105-3p	1	1	mmu-mir-3105-3p	uq	0.539028	0.675224	0	0.963787	0.672238	0.987841	0.759505	1.51732	3.50537	0.79879	0.948624	1.99794	1.95429	1.10216	0
mmu-mir-3105-5p	1	1	mmu-mir-3105-5p	uq	0	0	0	0	0	0	0	0	0	0	0	0	0	0	0
mmu-mir-3105-pre	1	1	mmu-mir-3105-pre	uq	0	0	0	0	0	0	0	0	0	0	0	0.665979	0	0	0
mmu-mir-3106-3p	1	1	mmu-mir-3106-3p	uq	0	0	0	0	0	0	0	0	0	0	0	0	0	0	0
mmu-mir-3106-5p	1	1	mmu-mir-3106-5p	uq	0	0	0	0	0	0	0	0	0	0	0	0	0	0	0
mmu-mir-3106-pre	1	1	mmu-mir-3106-pre	uq	0	0	0	0	0	0	0	0	0	0	0	0	0	0	0
mmu-mir-3107-pre	1	1	mmu-mir-3107-pre	uq	0	0	0	0	0	0	0	0	0	0	0	0.665979	0	0	0
mmu-mir-3108-3p	1	1	mmu-mir-3108-3p	uq	0	0	0	0	0	0	0	0	0	0	0	0	0	0	0
mmu-mir-3108-5p	1	1	mmu-mir-3108-5p	uq	0	0	0	0	0	0	0	0.758659	0	1.59758	0	0	0.977144	0	0
mmu-mir-3108-pre	1	1	mmu-mir-3108-pre	uq	0	0	0	0	0	0	0	0.379329	0	0	0	0	0	0	0
mmu-mir-3109-3p	1	1	mmu-mir-3109-3p	uq	1.07806	4.72657	1.32067	2.89136	1.34448	0.49392	3.03802	0	2.62903	3.99395	3.79449	3.99587	8.79429	2.20432	7.28107
mmu-mir-3109-5p	1	1	mmu-mir-3109-5p	uq	0	0.675224	0	0	0	0	0	0.379329	0.876342	0	0	0	0	1.10216	0.809008
mmu-mir-3109-pre	1	1	mmu-mir-3109-pre	uq	0	0	0	0	0	0	0	0	0	0	0	0	0	0	0
mmu-mir-3110-3p	1	1	mmu-mir-3110-3p	uq	0	0	0	0	0	0	0	0	0	0	0	0	0	0	0
mmu-mir-3110-5p	1	1	mmu-mir-3110-5p	uq	0	0	0	0	0	0	0	0.379329	0	0	0	0	0	0	0
mmu-mir-3110-pre	1	1	mmu-mir-3110-pre	uq	0	0	0.660333	0	0	0.49392	0.759505	0	0	0	0	0.665979	0	0	0
mmu-mir-3112-3p	1	1	mmu-mir-3112-3p	uq	0	0	0	0	0	0.49392	0	0	0	0	0	0	0	0	0
mmu-mir-3112-5p	1	1	mmu-mir-3112-5p	uq	0	0	0	0	0	0	0	0	0.876342	0	0.948624	0.665979	0	0	0
mmu-mir-3112-pre	1	1	mmu-mir-3112-pre	uq	0	0	0	0	0	0	0	0	0	0	0	0	0	0	0
mmu-mir-3113-3p	1	1	mmu-mir-3113-3p	uq	0	0	0	0	0	0	0	0	0	0	0	0	0	0	0
mmu-mir-3113-5p	1	1	mmu-mir-3113-5p	uq	0	0	0	0	0	0	0	0	0	0	0	0	0	0	0
mmu-mir-3113-pre	1	1	mmu-mir-3113-pre	uq	0	0	0	0	0	0	0	0	0	0	0	0	0	0	0
mmu-mir-32-3p	1	1	mmu-mir-32-3p	uq	1.61708	2.02567	1.981	0.963787	1.34448	1.97568	0.759505	0.758659	0	0	3.79449	3.99587	1.95429	1.10216	3.23603
mmu-mir-32-5p	1	1	mmu-mir-32-5p	uq	46.3564	56.0436	44.9026	39.5153	69.2405	59.2704	82.786	44.7609	84.1288	55.1165	147.037	75.9215	82.0801	117.931	94.6539
mmu-mir-32-pre	1	1	mmu-mir-32-pre	uq	0	0	0	0	0	0	0	0.379329	0	0	0	1.33196	0	0	0.809008
mmu-mir-320-3p	1	1	mmu-mir-320-3p	uq	180.035	112.762	131.406	173.482	169.404	185.714	206.585	225.701	167.381	154.965	180.238	205.787	163.183	201.695	143.194
mmu-mir-320-5p	1	1	mmu-mir-320-5p	uq	0.539028	0	0	0	1.34448	0	0	0.758659	0	0	0.948624	0.665979	0	0.55108	0
mmu-mir-320-pre	1	1	mmu-mir-320-pre	uq	0	0	0	0	0	0	0	0	0	0	0	0	0	0	0
mmu-mir-322-3p	1	1	mmu-mir-322-3p	uq	19.405	42.5391	33.677	47.2255	43.6955	44.9468	50.1273	34.1396	36.8064	43.1347	73.044	59.9381	54.72	31.9627	61.4846
mmu-mir-322-5p	1	1	mmu-mir-322-5p	uq	253.343	601.625	522.984	680.433	518.296	551.709	612.921	490.473	708.961	716.515	979.928	859.112	870.635	542.263	910.943
mmu-mir-322-pre	1	1	mmu-mir-322-pre	uq	0	0	0	0	0	0	0.759505	0	0	0	0	0	0.977144	0	0
mmu-mir-323-3p	1	1	mmu-mir-323-3p	uq	1.61708	0.675224	0	0.963787	1.34448	1.48176	1.51901	0.379329	3.50537	2.39637	0.948624	1.33196	0	1.65324	2.42702
mmu-mir-323-5p	1	1	mmu-mir-323-5p	uq	0	0	0	0	0	0	0	0	0	0	0	0	0	0	0
mmu-mir-323-pre	1	1	mmu-mir-323-pre	uq	0	0	0	0	0	0	0	0	0	0	0	0	0	0	0
mmu-mir-324-3p	1	1	mmu-mir-324-3p	uq	6.46834	4.05135	5.28266	10.6017	6.72238	6.91488	6.07604	2.27598	14.0215	24.7625	14.2294	8.65772	7.81715	11.0216	4.85405
mmu-mir-324-5p	1	1	mmu-mir-324-5p	uq	35.5759	11.4788	17.1687	33.7325	32.2674	28.1535	37.2157	24.6564	26.2903	47.1286	29.4073	24.6412	16.6114	23.6965	35.5963
mmu-mir-324-pre	1	1	mmu-mir-324-pre	uq	0	0	1.32067	0	0	0	0.759505	0.758659	0.876342	0.79879	1.89725	1.99794	5.86286	1.65324	1.61802
mmu-mir-325-3p	1	1	mmu-mir-325-3p	uq	0	0.675224	0	0	0	0	0.759505	0	0	0	0	0	0	0	0
mmu-mir-325-5p	1	1	mmu-mir-325-5p	uq	0	0	0	0	0	0	0	0	0	0	0	0	0	0	0
mmu-mir-325-pre	1	1	mmu-mir-325-pre	uq	0	0	0	0	0	0	0	0	0	0	0	0	0	0	0
mmu-mir-326-3p	1	1	mmu-mir-326-3p	uq	22.1002	22.9576	12.5463	47.2255	36.3009	40.9954	45.5703	32.6223	43.8171	51.9214	46.4826	45.2865	51.7886	42.9843	38.8324
mmu-mir-326-5p	1	1	mmu-mir-326-5p	uq	0	0	0	0	0	0	0	0	0	0	0	0	0	0	0
mmu-mir-326-pre	1	1	mmu-mir-326-pre	uq	9.16348	10.8036	7.26366	9.63787	6.05014	6.91488	13.6711	12.5179	30.672	31.9516	29.4073	25.9732	41.04	22.0432	28.3153
mmu-mir-327	1	1	mmu-mir-327	uq	0	0	0	0	0	0	0	0	0	0	0	0	0	0	0
mmu-mir-327-pre	1	1	mmu-mir-327-pre	uq	0	0	0	0	0	0	0	0	0	0	0	0	0	0	0
mmu-mir-328-3p	1	1	mmu-mir-328-3p	uq	70.6127	80.3517	78.5796	105.053	92.0966	106.687	115.445	101.281	74.4891	87.8669	83.4789	103.227	92.8286	77.7023	89.7999
mmu-mir-328-5p	1	1	mmu-mir-328-5p	uq	1.07806	0	0	0	0	0	0	0	0	0	0	0	0	0	0
mmu-mir-328-pre	1	1	mmu-mir-328-pre	uq	7.54639	4.05135	4.62233	5.78272	12.1003	4.9392	9.87357	10.6212	11.3924	19.171	11.3835	11.9876	6.84	16.5324	12.9441
mmu-mir-329-3p	1	1	mmu-mir-329-3p	uq	5.39028	1.35045	2.64133	0	4.03343	4.44528	1.51901	1.89665	4.38171	11.1831	4.74312	4.66185	10.7486	3.85756	4.04504
mmu-mir-329-5p	1	1	mmu-mir-329-5p	uq	12.3976	6.75224	5.94299	1.92757	9.41133	8.89057	9.11406	9.86256	18.4032	19.9698	5.69174	9.3237	17.5886	13.777	14.5621
mmu-mir-329-pre	1	1	mmu-mir-329-pre	uq	0	0	0	0	0	0.49392	0	0	0	0	0	0	0	0	0
mmu-mir-33-3p	1	1	mmu-mir-33-3p	uq	1.07806	1.35045	3.30166	0.963787	3.36119	4.44528	4.55703	1.13799	0.876342	2.39637	10.4349	5.32783	1.95429	7.16405	0.809008
mmu-mir-33-5p	1	1	mmu-mir-33-5p	uq	11.3196	7.42747	8.58433	10.6017	10.7558	20.2507	22.7852	10.2419	13.1451	12.7806	26.5615	18.6474	7.81715	28.6562	9.70809
mmu-mir-33-pre	1	1	mmu-mir-33-pre	uq	0	0	0	0	0	0	0	0	0	0	0	0	0	0	0
mmu-mir-330-3p	1	1	mmu-mir-330-3p	uq	2.69514	2.7009	3.962	4.81893	6.05014	4.44528	9.11406	6.4486	3.50537	7.18911	8.53761	4.66185	2.93143	4.95972	4.04504
mmu-mir-330-5p	1	1	mmu-mir-330-5p	uq	32.3417	29.7099	21.1306	28.9136	30.923	27.6595	25.8232	20.8631	35.0537	38.3419	36.9963	33.2989	29.3143	34.167	42.0684
mmu-mir-330-pre	1	1	mmu-mir-330-pre	uq	0	0	0	0	0	0	0.759505	0	0	0.79879	0	1.33196	0	0.55108	0
mmu-mir-331-3p	1	1	mmu-mir-331-3p	uq	20.4831	24.3081	12.5463	26.0222	33.6119	29.6352	31.8992	23.8977	13.1451	35.9456	34.1504	28.6371	39.0857	45.7397	33.9783
mmu-mir-331-5p	1	1	mmu-mir-331-5p	uq	0	2.02567	0	1.92757	0.672238	0.49392	1.51901	0	1.75268	2.39637	0.948624	1.33196	3.90857	3.30648	2.42702
mmu-mir-331-pre	1	1	mmu-mir-331-pre	uq	0.539028	0.675224	0	0	0	0	3.79753	0.379329	0	0	0	0	0	0	0
mmu-mir-335-3p	1	1	mmu-mir-335-3p	uq	65.2224	521.273	298.47	564.779	717.278	411.436	593.173	185.871	1261.93	721.308	1343.25	1169.46	1810.16	780.054	1247.09
mmu-mir-335-5p	1	1	mmu-mir-335-5p	uq	105.11	502.367	451.668	611.041	939.117	534.916	672.162	294.739	1089.29	633.441	1487.44	1495.79	1595.19	533.17	883.032
mmu-mir-335-pre	1	1	mmu-mir-335-pre	uq	0	0	0	0	1.34448	0	0	0	0	0	1.89725	0	0	1.10216	0.809008
mmu-mir-337-3p_3544-5p	2	2	mmu-mir-337-3p;mmu-mir-3544-5p	cg	1.07806	2.02567	0.660333	0.963787	4.03343	2.96352	2.27852	0.758659	1.75268	7.18911	0	2.66391	7.81715	2.7554	4.04504
mmu-mir-337-5p_3544-3p	2	2	mmu-mir-3544-3p;mmu-mir-337-5p	cg	14.0147	16.2054	14.5273	10.6017	14.7892	13.8298	16.7091	14.0352	30.672	54.3177	18.0238	25.9732	38.1086	45.7397	29.9333
mmu-mir-337-pre	1	1	mmu-mir-337-pre	uq	0	0	0	0	0	0	0	0	0	0	0	0	0	0	0
mmu-mir-338-3p_3065-5p	2	2	mmu-mir-338-3p;mmu-mir-3065-5p	cg	126.672	128.293	91.1259	100.234	102.852	102.242	120.002	87.6251	115.677	123.014	126.167	124.538	162.206	122.34	135.104
mmu-mir-338-5p_3065-3p	2	2	mmu-mir-338-5p;mmu-mir-3065-3p	cg	7.54639	4.72657	1.32067	5.78272	8.7391	2.96352	7.59505	5.31061	7.01074	11.1831	3.79449	5.99381	11.7257	6.06188	2.42702
mmu-mir-338-pre	1	1	mmu-mir-338-pre	uq	0	0	0	0	0	0	0	0	0	0	0	0	0.488572	0	0
mmu-mir-339-3p	1	1	mmu-mir-339-3p	uq	21.5611	40.5135	21.1306	52.0445	22.1839	37.044	44.0513	29.5877	41.1881	39.1407	92.0165	63.9339	40.0629	49.5972	42.0684
mmu-mir-339-5p	1	1	mmu-mir-339-5p	uq	71.6907	103.309	75.9383	126.256	98.1468	106.687	111.647	91.7977	97.274	119.819	195.416	132.53	105.532	114.625	105.171
mmu-mir-339-pre	1	1	mmu-mir-339-pre	uq	0	0	0	0	0	0	0	0	0	0	0	0	0	0	0
mmu-mir-340-3p	1	1	mmu-mir-340-3p	uq	17.2489	24.9833	15.848	26.0222	23.5283	19.7568	22.0256	15.9318	42.0644	56.7141	51.2257	39.2927	38.1086	28.1051	37.2144
mmu-mir-340-5p	1	1	mmu-mir-340-5p	uq	736.312	649.566	623.354	684.289	712.572	631.23	776.974	565.959	1195.33	1271.67	1953.22	1130.83	1036.75	1924.37	1249.92
mmu-mir-340-pre	1	1	mmu-mir-340-pre	uq	0	0	0	0	0	0	0.759505	0	0	0	0	0	0	0	0.809008
mmu-mir-341-3p	1	1	mmu-mir-341-3p	uq	38.271	20.2567	22.4513	18.3119	28.234	21.7325	25.8232	20.8631	42.9408	75.0863	29.4073	41.2907	79.1486	47.3929	40.4504
mmu-mir-341-5p	1	1	mmu-mir-341-5p	uq	1.07806	0	0.660333	0	0	0.49392	0	0	0.876342	0.79879	0	1.33196	0	0	0
mmu-mir-341-pre	1	1	mmu-mir-341-pre	uq	0	0	0	0	0	0	0	0	0	0	0	0	0	0	0
mmu-mir-342-3p	1	1	mmu-mir-342-3p	uq	112.118	128.293	85.1829	106.017	196.966	222.264	280.257	132.765	985.008	1059.2	1363.17	590.723	751.423	967.697	1168.21
mmu-mir-342-5p	1	1	mmu-mir-342-5p	uq	0	4.72657	0	3.85515	2.68895	5.43312	4.55703	6.06927	19.2795	50.3238	36.0477	19.3134	22.4743	22.5943	16.1802
mmu-mir-342-pre	1	1	mmu-mir-342-pre	uq	0	0	0	0	0	0	0	0.379329	0	0.79879	0.948624	0	0	0	0
mmu-mir-343	1	1	mmu-mir-343	uq	0	0	0	0	0	0	0	0	0	0	0	0	0	0	0
mmu-mir-343-pre	1	1	mmu-mir-343-pre	uq	0	0	0	0	0	0	0	0	0	0	0	0	0	0	0
mmu-mir-344-1-pre	1	1	mmu-mir-344-1-pre	uq	0	0	0	0	0	0	0	0	0	0	0	0	0	0	0
mmu-mir-344-2-pre	1	1	mmu-mir-344-2-pre	uq	0	0	0	0	0	0	0	0	0	0	0	0	0	0	0
mmu-mir-344-3p	2	2	mmu-mir-344-2-3p;mmu-mir-344-1-3p	cg	7.00736	1.35045	1.981	1.92757	6.05014	2.96352	7.59505	3.41396	1.75268	2.39637	1.89725	1.33196	1.30351	4.5927	1.61802
mmu-mir-344-5p	2	2	mmu-mir-344-2-5p;mmu-mir-344-1-5p	cg	0	0	0	0	0	0	0	0	0	0	0	0	0	0	0
mmu-mir-344b-3p	1	1	mmu-mir-344b-3p	uq	2.69514	0.675224	1.981	0.963787	0	0	0.759505	1.13799	0.876342	3.99395	1.89725	2.66391	3.90857	1.10216	4.04504
mmu-mir-344b-5p	1	1	mmu-mir-344b-5p	uq	0	0	0	0	0	0	0	0	0	0	0	0	0	0	0
mmu-mir-344b-pre	1	1	mmu-mir-344b-pre	uq	0	0	0	0	0	0	0	0	0	0	0	0	0	0	0
mmu-mir-344c-3p	1	1	mmu-mir-344c-3p	uq	0	0	1.32067	0	0	0	0	0.379329	0	0	0	0	-0.325389	-0.18351	0
mmu-mir-344c-5p	1	1	mmu-mir-344c-5p	uq	0	0	0	0	0	0	0	0	0	0	0	0	0	0	0
mmu-mir-344c-pre	1	1	mmu-mir-344c-pre	uq	0	0	0	0	0	0	0	0	0	0	0	0	0	0	0
mmu-mir-344d-1-5p	1	1	mmu-mir-344d-1-5p	uq	0	0	0	0	0	0	0	0	0	0	0	0	0	0	0
mmu-mir-344d-1-pre	1	1	mmu-mir-344d-1-pre	uq	0	0	0	0	0	0	0	0	0	0	0	0	0	0	0
mmu-mir-344d-2-5p	1	1	mmu-mir-344d-2-5p	uq	0	0	0	0	0	0	0	0	0	0	0	0	0	0	0
mmu-mir-344d-2-pre	1	1	mmu-mir-344d-2-pre	uq	0	0	0	0	0	0	0	0	0	0	0	0	0	0	0
mmu-mir-344d-3-5p	1	1	mmu-mir-344d-3-5p	uq	0	0	0	0	0	0	0	0	0	0	0	0	0	0	0
mmu-mir-344d-3-pre	1	1	mmu-mir-344d-3-pre	uq	0	0	0	0	0	0	0	0	0	0	0	0	0	0	0
mmu-mir-344d-3p	3	3	mmu-mir-344d-1-3p;mmu-mir-344d-3-3p;mmu-mir-344d-2-3p	cg	6.46834	1.35112	5.94299	0.962823	7.39529	1.97519	10.6338	4.55195	7.00898	7.18911	4.74407	7.98974	6.84098	3.85867	3.23603
mmu-mir-344e-3p	1	1	mmu-mir-344e-3p	uq	0.539028	0.675224	0	0	0	0	0	0	0	2.39637	0.948624	0.665979	0.977144	0	0
mmu-mir-344e-pre	1	1	mmu-mir-344e-pre	uq	0	0	0	0	0	0	0	0	0	0	0	0	0	0	0
mmu-mir-344f-3p	1	1	mmu-mir-344f-3p	uq	0	0	0	0	0	0	0	0	0	0	0	0	0	0	0
mmu-mir-344f-5p	1	1	mmu-mir-344f-5p	uq	0	0	0	0	0	0	0	0	0	0	0	0	0	0	0
mmu-mir-344f-pre	1	1	mmu-mir-344f-pre	uq	0	0	0	0	0	0	0	0	0	0	0	0	0	0	0
mmu-mir-344g-3p	1	1	mmu-mir-344g-3p	uq	0	0	0	0	0	0	0	0	0	0	0	0	0	0	0
mmu-mir-344g-5p	1	1	mmu-mir-344g-5p	uq	0	0	0	0	0	0	0	0	0	0	0	0	0	0	0
mmu-mir-344g-pre	1	1	mmu-mir-344g-pre	uq	0	0	0	0	0	0	0	0	0	0	0	0	0	0	0
mmu-mir-344h-1-pre	1	1	mmu-mir-344h-1-pre	uq	0	0	0	0	0	0	0	0	0	0	0	0	0	0	0
mmu-mir-344h-2-pre	1	1	mmu-mir-344h-2-pre	uq	0	0	0	0	0	0	0	0	0	0	0	0	0	0	0
mmu-mir-344h-3p	2	2	mmu-mir-344h-1-3p;mmu-mir-344h-2-3p	cg	0	0	0	0	0	0	0	0	0	0	0	0	0	0	0
mmu-mir-344h-5p_344e-5p	3	3	mmu-mir-344h-1-5p;mmu-mir-344h-2-5p;mmu-mir-344e-5p	cg	0	0	0	0	0	0	0	0	0	0	0	0	0	0	0
mmu-mir-344i	1	1	mmu-mir-344i	uq	0	0	0	0	0	0	0	0	0	0	0	0	0	0	0
mmu-mir-344i-pre	1	1	mmu-mir-344i-pre	uq	0	0	0	0	0	0	0	0	0	0	0	0	0	0	0
mmu-mir-345-3p	1	1	mmu-mir-345-3p	uq	17.7879	9.45314	5.28266	19.2757	19.4949	17.2872	14.4306	11.3799	7.88708	23.9637	9.48624	15.9835	13.68	16.5324	5.66305
mmu-mir-345-5p	1	1	mmu-mir-345-5p	uq	34.4978	23.6329	19.81	28.9136	30.923	34.5744	34.1777	38.3123	17.5268	21.5673	14.2294	19.9794	18.5657	23.6965	19.8207
mmu-mir-345-pre	1	1	mmu-mir-345-pre	uq	0	0	0	0	0	0.987841	0	0	0	0	0	0	0	0	0
mmu-mir-346-3p	1	1	mmu-mir-346-3p	uq	0	0	0	0	0	0	0	0	0	0	0	0	0	0	0
mmu-mir-346-5p	1	1	mmu-mir-346-5p	uq	0	0	0	0	0	0.49392	0	0	0	0	0	0.665979	0	0	0.809008
mmu-mir-346-pre	1	1	mmu-mir-346-pre	uq	0	0	0	0	0	0	0	0	0	0	0	0	0	0	0
mmu-mir-3470a	1	1	mmu-mir-3470a	uq	0.808542	0.675224	0.990499	0.481893	17.1421	7.16184	3.03802	3.98296	5.69622	4.65934	0	0	3.42	1.92878	4.04504
mmu-mir-3470a-pre	1	1	mmu-mir-3470a-pre	uq	0.269514	0	0.660333	0.963787	2.24057	0.164475	0	0.379329	2.62903	0	0.948624	0	1.71	0.27554	0
mmu-mir-3470b	1	1	mmu-mir-3470b	uq	2.42563	0.675224	0.990499	4.33704	29.2424	5.68008	5.31654	5.8796	6.57257	6.25692	4.74312	2.66391	15.1457	4.68418	6.47206
mmu-mir-3470b-pre	1	1	mmu-mir-3470b-pre	uq	0	0	0	1.92757	2.01671	1.48176	0	1.13799	0.876342	0	0	2.66391	0.977144	-0.18351	0
mmu-mir-3471	2	2	mmu-mir-3471-1;mmu-mir-3471-2	cg	0	0.675224	0	0	0	0.49392	0	0	0	0.79879	0.948624	0	0.977144	0	0.809008
mmu-mir-3471-1-pre	1	1	mmu-mir-3471-1-pre	uq	0	0	0	0	0	0.49392	0	0	0	0	0	0	0	0	0
mmu-mir-3471-2-pre	1	1	mmu-mir-3471-2-pre	uq	0	0	0	1.92757	0	0	0	0.758659	0.876342	0	0	0	1.95429	0	1.61802
mmu-mir-3472	1	1	mmu-mir-3472	uq	0	0	0	0	0.672238	0	0	0	0	0.79879	0	0	0	0	0
mmu-mir-3472-pre	1	1	mmu-mir-3472-pre	uq	0	0	0.660333	1.92757	0.672238	0.49392	0	0.758659	0	2.39637	0	0.665979	0	0.55108	0.809008
mmu-mir-3473	1	2	mmu-mir-3473b;mmu-mir-3473	ui	0.539028	0.337612	0.550057	1.92757	3.36119	0.987841	1.51901	1.51732	0.876342	0	1.89725	0.665979	0.651755	0.826621	0
mmu-mir-3473-pre	1	1	mmu-mir-3473-pre	uq	0	0	0	0	0	0.49392	0	0.379329	0	0.79879	0	0.665979	0	0.55108	0.404504
mmu-mir-3473b	1	2	mmu-mir-3473b;mmu-mir-3473	ui	0.808542	0.337612	0.880224	3.37325	6.05014	2.96352	3.41777	3.2243	0.876342	4.39335	4.74312	3.99587	2.76922	2.7554	1.21351
mmu-mir-3473b-pre	1	1	mmu-mir-3473b-pre	uq	0	0	0	0	0.672238	0.987841	0	0	0.876342	0	0	0	0	0	0
mmu-mir-3473c	1	1	mmu-mir-3473c	uq	0.269514	0	0.550057	0.481893	0.672238	0	0.379753	0.189665	0	1.99698	0.948624	0.665979	1.46572	0.826621	0.404504
mmu-mir-3473c-pre	1	1	mmu-mir-3473c-pre	uq	0	0	0	0.963787	0.672238	0	0	0	0	0	0	0.332989	0.977144	0	0.404504
mmu-mir-3473d	1	1	mmu-mir-3473d	uq	0.539028	1.35045	1.981	4.81893	0.672238	2.96352	1.51901	0.379329	3.50537	4.79274	2.84587	2.66391	3.90857	1.92878	2.42702
mmu-mir-3473d-pre	1	1	mmu-mir-3473d-pre	uq	0	0	0	0	0	0	0	0	0	0	0	0.665979	0.488572	0.55108	0
mmu-mir-3474	1	1	mmu-mir-3474	uq	0	0	0	1.92757	0	0	0	0.379329	0	0	0	0	0	0	0
mmu-mir-3474-pre	1	1	mmu-mir-3474-pre	uq	0	0	0	0	0	0	0	0	0	0	0	0	0	0	0
mmu-mir-3475	1	1	mmu-mir-3475	uq	0.539028	0	0	0	0	0	0	0	0.876342	0	0	0	0	0.55108	0
mmu-mir-3475-pre	1	1	mmu-mir-3475-pre	uq	0	0	0	0	0	0	0	0	0	0	0	0	0	0	0
mmu-mir-34a-3p	1	1	mmu-mir-34a-3p	uq	0.539028	2.02567	0	0.963787	0.672238	0.49392	0.759505	0.379329	0	2.39637	1.89725	0.665979	0.977144	1.65324	2.42702
mmu-mir-34a-5p	1	1	mmu-mir-34a-5p	uq	105.65	164.755	117.539	129.147	190.243	147.682	164.053	100.522	255.892	271.589	315.892	213.779	333.206	140.526	272.636
mmu-mir-34a-pre	1	1	mmu-mir-34a-pre	uq	0.539028	0	0	1.92757	0	0.49392	0.759505	0	0.876342	2.39637	0.948624	0.665979	0	0.55108	2.42702
mmu-mir-34b-3p	1	1	mmu-mir-34b-3p	uq	4.85125	71.5738	3.30166	9.63787	1.34448	30.1291	1.51901	106.212	11.3924	15.177	2.84587	54.6102	2.93143	11.0216	12.9441
mmu-mir-34b-5p	1	1	mmu-mir-34b-5p	uq	12.9367	174.208	7.92399	14.4568	6.72238	49.392	4.55703	155.525	21.9086	22.3661	9.48624	125.87	17.5886	19.2878	17.7982
mmu-mir-34b-pre	1	1	mmu-mir-34b-pre	uq	0	0	0	0	0	0	0	0	0	0	0	0	0	0	0
mmu-mir-34c-3p	1	1	mmu-mir-34c-3p	uq	1.61708	35.7869	0.660333	3.85515	1.34448	17.2872	2.27852	80.4178	4.38171	17.5734	2.84587	31.967	4.88572	3.85756	7.28107
mmu-mir-34c-5p	1	1	mmu-mir-34c-5p	uq	205.909	4349.8	120.181	290.1	119.658	893.996	107.09	3042.6	372.445	599.892	196.365	2211.05	351.772	272.234	480.551
mmu-mir-34c-pre	1	1	mmu-mir-34c-pre	uq	0	0	0	0	0	0	0	0	0	0	0	0	0	0	0
mmu-mir-350-3p	1	1	mmu-mir-350-3p	uq	17.7879	26.3338	17.1687	34.6963	54.4513	35.5623	52.4058	37.5536	21.0322	27.9577	47.4312	32.6329	23.4514	26.4519	37.2144
mmu-mir-350-5p	1	1	mmu-mir-350-5p	uq	21.5611	20.932	16.5083	31.805	14.7892	26.1778	25.0637	20.8631	41.1881	40.7383	33.2018	28.6371	36.1543	32.5137	31.5513
mmu-mir-350-pre	1	1	mmu-mir-350-pre	uq	0	0	0	0	0	0	0.759505	0	0	0	0	0	0	0	0
mmu-mir-351-3p	1	1	mmu-mir-351-3p	uq	0	0.675224	0	0	0	0.49392	0.759505	0	0	0	0.948624	0.665979	0	0	0.809008
mmu-mir-351-5p	1	1	mmu-mir-351-5p	uq	79.7762	206.619	242.342	298.774	190.243	211.398	198.99	214.7	332.134	350.669	298.816	335.653	292.166	225.392	441.718
mmu-mir-351-pre	1	1	mmu-mir-351-pre	uq	0	0	0	0	0	0	0	0	0	0	0	0	0	0	0
mmu-mir-3544-pre	1	1	mmu-mir-3544-pre	uq	0	0	0	0	0	0.49392	0	0	0	0	0	0	0.977144	0	0.809008
mmu-mir-3572	1	1	mmu-mir-3572	uq	0.539028	0.675224	0.660333	0.963787	0	0.987841	0	0.758659	0	0	0	0.665979	0	0	0
mmu-mir-3572-pre	1	1	mmu-mir-3572-pre	uq	0	0	0	0	0	0	0	0	0	0	0	0	0	0	0
mmu-mir-361-3p	1	1	mmu-mir-361-3p	uq	32.3417	30.3851	38.9596	38.5515	41.6788	33.0927	58.4819	34.1396	85.0052	68.696	145.139	73.2576	46.9029	118.482	55.8215
mmu-mir-361-5p	1	1	mmu-mir-361-5p	uq	67.9175	55.3684	66.0333	75.1754	92.7689	88.4117	88.8621	69.4173	91.1396	97.4524	103.4	83.2473	102.6	87.6218	106.789
mmu-mir-361-pre	1	1	mmu-mir-361-pre	uq	0	0	0	0	0	0	0	0	0	0	0	0	0	0	0
mmu-mir-362-3p	1	1	mmu-mir-362-3p	uq	24.2563	18.2311	19.1497	31.805	29.5785	33.0927	31.8992	29.967	26.2903	41.5371	61.6605	33.9649	36.1543	63.9253	42.0684
mmu-mir-362-5p	1	1	mmu-mir-362-5p	uq	4.85125	4.72657	3.30166	4.81893	5.37791	7.90273	5.31654	1.89665	6.13439	6.39032	3.79449	4.66185	6.84	8.26621	13.7531
mmu-mir-362-pre	1	1	mmu-mir-362-pre	uq	0	0	0	0	0	0	0	0	0	0	0	0	0	0	0
mmu-mir-363-3p	1	1	mmu-mir-363-3p	uq	3.7732	2.7009	1.981	7.71029	4.70567	6.42096	9.87357	3.03463	15.7742	5.59153	23.7156	2.66391	4.88572	29.2073	13.7531
mmu-mir-363-5p	1	1	mmu-mir-363-5p	uq	0	0	0	0.963787	0	0.49392	0	0	1.75268	0	1.89725	0	0	1.10216	0
mmu-mir-363-pre	1	1	mmu-mir-363-pre	uq	0	0	0	0	0	0	0	0	0	0	0	0	0	0	0
mmu-mir-365-1-5p	1	1	mmu-mir-365-1-5p	uq	1.07806	0	1.32067	0	0.672238	0	0	1.13799	0	0	0.948624	0	0	0	0
mmu-mir-365-1-pre	1	1	mmu-mir-365-1-pre	uq	0	0	0	0	0	0	0	0	0	0	0	0	0	0	0
mmu-mir-365-2-5p	1	1	mmu-mir-365-2-5p	uq	3.23417	5.4018	2.64133	4.81893	4.03343	3.95136	2.27852	3.41396	3.50537	3.19516	2.84587	5.99381	5.86286	0.55108	0.809008
mmu-mir-365-2-pre	1	1	mmu-mir-365-2-pre	uq	0	0	0	0.963787	0.672238	0	0	0	0	0	0	0	0.977144	0	0
mmu-mir-365-3p	2	2	mmu-mir-365-1-3p;mmu-mir-365-2-3p	cg	248.492	280.893	268.095	541.648	410.738	370.44	410.133	333.43	170.887	170.941	229.567	288.369	256.989	139.974	203.061
mmu-mir-367-3p	1	1	mmu-mir-367-3p	uq	0	0	0	0	0	0	0	0	0	0	0	0	0	0	0
mmu-mir-367-5p	1	1	mmu-mir-367-5p	uq	0	0	0	0	0	0	0	0	0	0	0	0	0	0	0
mmu-mir-367-pre	1	1	mmu-mir-367-pre	uq	0	0	0	0	0	0	0	0	0	0	0	0	0	0	0
mmu-mir-369-3p	1	1	mmu-mir-369-3p	uq	3.7732	3.37612	6.60333	3.85515	5.37791	10.3723	6.07604	6.4486	9.63976	10.3843	5.69174	12.6536	9.77144	8.26621	7.28107
mmu-mir-369-5p	1	1	mmu-mir-369-5p	uq	3.23417	1.35045	5.94299	3.85515	2.68895	8.39665	4.55703	4.17262	10.5161	15.9758	7.58899	13.9855	9.77144	9.36837	10.5171
mmu-mir-369-pre	1	1	mmu-mir-369-pre	uq	0	0	0	0	0	0	0	0	0	0	0	0	0	0	0
mmu-mir-370-3p	1	1	mmu-mir-370-3p	uq	0.539028	0.675224	0.660333	0	0.672238	0.49392	1.51901	0.379329	1.75268	0.79879	0.948624	2.66391	0.977144	1.10216	0
mmu-mir-370-5p	1	1	mmu-mir-370-5p	uq	0	0	0.660333	0	1.34448	0	0	0.758659	0	1.59758	1.89725	0.665979	0	1.65324	0.809008
mmu-mir-370-pre	1	1	mmu-mir-370-pre	uq	0	0	0	0.963787	0	0.49392	0	0	0	0	0	0	0	0	0
mmu-mir-374_374c	4	4	mmu-mir-374-3p;mmu-mir-374-5p;mmu-mir-374c-3p;mmu-mir-374c-5p	cg	51.7467	25.6585	17.829	28.9136	75.9629	81.9908	52.4058	50.0715	60.4676	49.525	44.5853	41.2907	43.9715	120.136	69.5747
mmu-mir-374-pre	1	1	mmu-mir-374-pre	uq	0	0	0	0	0	0	0	0	0	0	0	0	0	0	0
mmu-mir-374c-pre	1	1	mmu-mir-374c-pre	uq	0	0	0	0	0	0	0	0	0	0	0	0	0	0	0
mmu-mir-375-3p	1	1	mmu-mir-375-3p	uq	5.92931	659.019	0.660333	5.78272	7.39462	492.439	6.83555	531.82	9.63976	7.18911	2.84587	559.422	6.84	23.1454	3.23603
mmu-mir-375-5p	1	1	mmu-mir-375-5p	uq	0	0	0	0	0	0	0	0	0	0	0	0	0	0	0
mmu-mir-375-pre	1	1	mmu-mir-375-pre	uq	0	0	0	0	0	0	0	0	0	0	0	0	0	0	0
mmu-mir-376a-3p	1	1	mmu-mir-376a-3p	uq	3.23417	0	1.32067	1.92757	4.03343	4.9392	6.07604	3.41396	12.2688	7.9879	4.74312	3.99587	6.84	5.5108	10.5171
mmu-mir-376a-5p	1	1	mmu-mir-376a-5p	uq	2.69514	2.7009	4.62233	1.92757	1.34448	3.45744	3.79753	4.55195	4.38171	6.39032	6.64036	9.98968	8.79429	7.16405	6.47206
mmu-mir-376a-pre	1	1	mmu-mir-376a-pre	uq	0	0	0	0	0	0	0	0	0	0	0	0	0	0	0
mmu-mir-376b-3p	1	1	mmu-mir-376b-3p	uq	7.00736	2.02567	5.28266	1.92757	6.72238	1.48176	3.79753	2.65531	7.01074	14.3782	0	8.65772	10.7486	7.16405	6.47206
mmu-mir-376b-5p	1	1	mmu-mir-376b-5p	uq	2.15611	4.72657	2.64133	1.92757	4.03343	3.95136	4.55703	4.17262	6.13439	21.5673	1.89725	9.98968	6.84	3.30648	6.47206
mmu-mir-376b-pre	1	1	mmu-mir-376b-pre	uq	0	0	0	0	0	0	0	0	0	0	0	0.665979	0	0	0
mmu-mir-376c-3p	1	1	mmu-mir-376c-3p	uq	6.46834	2.7009	3.30166	2.89136	12.1003	8.89057	5.31654	4.93128	7.01074	15.9758	6.64036	6.65979	11.7257	8.81729	4.85405
mmu-mir-376c-5p	1	1	mmu-mir-376c-5p	uq	0	0	0	0	0	0	0	0	0	0	0	0	0	0	0
mmu-mir-376c-pre	1	1	mmu-mir-376c-pre	uq	0	0	0	0	0	0	0	0	0	0	0	0	0	0	0
mmu-mir-377-3p	1	1	mmu-mir-377-3p	uq	3.23417	3.37612	2.64133	5.78272	3.36119	6.42096	4.55703	3.79329	10.5161	9.58548	8.53761	10.6557	11.7257	5.5108	5.66305
mmu-mir-377-5p	1	1	mmu-mir-377-5p	uq	1.07806	0.675224	0.660333	2.89136	0	0	1.51901	1.89665	1.75268	3.19516	1.89725	1.33196	1.95429	2.7554	0.809008
mmu-mir-377-pre	1	1	mmu-mir-377-pre	uq	0	0	0	0	0	0	0	0	0	0	0	0	0	0	0
mmu-mir-378-3p	1	1	mmu-mir-378-3p	uq	10476.3	5642.51	6707.99	8272.66	6963.04	7501.17	10922.1	8458.85	6425.34	6187.83	9019.04	9096.6	8350.67	5768.71	6250.39
mmu-mir-378-5p	1	1	mmu-mir-378-5p	uq	66.8395	56.7189	49.525	59.7548	49.0734	64.7036	78.9885	47.7955	56.0859	32.7504	75.8899	67.9298	60.5829	59.5167	38.0234
mmu-mir-378-pre	1	1	mmu-mir-378-pre	uq	0	0	0	0	0	0	0	0	0	0	0	0	0	0	0
mmu-mir-378b	1	1	mmu-mir-378b	uq	76.2725	53.0051	64.3824	72.7659	56.468	61.2461	93.7989	67.7103	43.8171	42.7353	61.1862	67.9298	53.7429	55.108	40.8549
mmu-mir-378b-pre	1	1	mmu-mir-378b-pre	uq	0	0	0	0	0	0	0	0	0	0	0	0	0	0	0
mmu-mir-379-3p	1	1	mmu-mir-379-3p	uq	8.62445	7.42747	5.94299	7.71029	14.7892	9.38449	6.83555	9.48323	12.2688	30.354	10.4349	12.6536	18.5657	19.5634	17.7982
mmu-mir-379-5p	1	1	mmu-mir-379-5p	uq	16.7099	19.5815	15.848	10.6017	24.2006	18.2751	18.2281	14.0352	70.1074	98.2512	27.5101	32.6329	29.3143	28.1051	44.4954
mmu-mir-379-pre	1	1	mmu-mir-379-pre	uq	0.539028	2.7009	0.660333	0	0	1.97568	0.759505	0.758659	0	0.79879	0	1.33196	0.977144	3.85756	1.61802
mmu-mir-380-3p	1	1	mmu-mir-380-3p	uq	8.62445	3.37612	3.962	5.78272	6.72238	2.96352	6.83555	1.89665	13.1451	21.5673	8.53761	7.32576	19.5429	8.81729	12.1351
mmu-mir-380-5p	1	1	mmu-mir-380-5p	uq	0	0	0	0	0	0.49392	0.759505	0	0.876342	0.79879	0	1.33196	0	0.55108	0.809008
mmu-mir-380-pre	1	1	mmu-mir-380-pre	uq	0	0	0	0	0	0	0	0	0.876342	0	0	0	0	0	0
mmu-mir-381-3p	1	1	mmu-mir-381-3p	uq	168.716	109.386	134.048	91.5597	144.531	112.12	113.166	110.764	229.602	369.041	141.345	264.393	265.783	286.837	223.286
mmu-mir-381-5p	1	1	mmu-mir-381-5p	uq	0	0	0	0	0	0	0	0	0	0.79879	0	0	0	0	0
mmu-mir-381-pre	1	1	mmu-mir-381-pre	uq	0	0	0	0	0	0	0	0	0	0	0	0	0	0	0
mmu-mir-382-3p	1	1	mmu-mir-382-3p	uq	2.69514	4.05135	0.660333	2.89136	4.70567	6.42096	3.03802	3.41396	7.01074	3.99395	1.89725	2.66391	0	3.30648	4.04504
mmu-mir-382-5p	1	1	mmu-mir-382-5p	uq	2.69514	3.37612	1.32067	5.78272	6.72238	7.4088	6.07604	4.55195	7.01074	19.9698	3.79449	9.3237	1.95429	7.16405	4.04504
mmu-mir-382-pre	1	1	mmu-mir-382-pre	uq	0	0	0	0	0	0	0.759505	0	0	0	0	0	0	0.55108	0
mmu-mir-383-3p	1	1	mmu-mir-383-3p	uq	0	0	0	0	0	0	0	0	0	0	0	0	0	0	0
mmu-mir-383-5p	1	1	mmu-mir-383-5p	uq	0	0	0	0	0	0	0	0	0	0	0	0	0	0	0
mmu-mir-383-pre	1	1	mmu-mir-383-pre	uq	0	0	0	0	0	0	0	0	0	0	0	0	0	0	0
mmu-mir-384-3p	1	1	mmu-mir-384-3p	uq	0.539028	0	0	0	0	0	0.759505	0	0	0	0	1.99794	1.95429	0	0
mmu-mir-384-5p	1	1	mmu-mir-384-5p	uq	0.539028	0.675224	0	0	0.672238	0.49392	0.759505	0	0.876342	0.79879	0	1.33196	0.977144	0.55108	1.61802
mmu-mir-384-pre	1	1	mmu-mir-384-pre	uq	0	0	0	0	0	0	0	0	0	0	0	0	0	0	0
mmu-mir-3960	1	1	mmu-mir-3960	uq	0	0	0	0	0	0	0	0	0.876342	0	0	0	0.000977144	0	0
mmu-mir-3960-pre	1	1	mmu-mir-3960-pre	uq	0	0	0	0	0	0	0	0	0	0	0	0	0	0	0
mmu-mir-3961	1	1	mmu-mir-3961	uq	0	0	0	0	0	0	0	0	0	0	0	0	0	0	0
mmu-mir-3961-pre	1	1	mmu-mir-3961-pre	uq	0	0	0	0	0	0	0	0	0	0	0	0	0	0	0
mmu-mir-3962	1	1	mmu-mir-3962	uq	0	0	0.660333	0.963787	1.34448	0.987841	1.51901	1.51732	1.75268	1.59758	1.89725	4.66185	0.0977144	0.826621	0.135104
mmu-mir-3962-pre	1	1	mmu-mir-3962-pre	uq	0	0	0	0	0	0	0	0	0	0	0	0	0	0	0
mmu-mir-3963	1	1	mmu-mir-3963	uq	0	0	0	0	2.01671	0.987841	0.759505	0.379329	0.876342	0.79879	0.948624	0	0.977144	0.55108	0.809008
mmu-mir-3963-pre	1	1	mmu-mir-3963-pre	uq	0	0	0	0	0	0	0	0	0	0	0	0	0	0	0
mmu-mir-3964	1	1	mmu-mir-3964	uq	0	0	0	0	0	0	0	0	0.876342	0	0	0	0	0.55108	0.404504
mmu-mir-3964-pre	1	1	mmu-mir-3964-pre	uq	0	0	0	0	0	0	0	0	0	0	0	0	0	0	0
mmu-mir-3965	1	1	mmu-mir-3965	uq	0	0	0	0	0	0	0	0	0	0	0	0	0.488572	0	0
mmu-mir-3965-pre	1	1	mmu-mir-3965-pre	uq	0	0	0	0	0	0	0	0	0	0	0	0	0	0	0
mmu-mir-3966	1	1	mmu-mir-3966	uq	0	0	0	0	0	0	0	0	0	0	0	0	0.488572	-0.18351	0
mmu-mir-3966-pre	1	1	mmu-mir-3966-pre	uq	0	0	0	0	0	0	0	0	0	0	0	0	0	0	0
mmu-mir-3967	1	1	mmu-mir-3967	uq	0	0	0	0	0	0	0	0	0	0	0	0	0.488572	0	0.404504
mmu-mir-3967-pre	1	1	mmu-mir-3967-pre	uq	0	0	0	0	0	0	0	0	0	0	0	0	0	0	0
mmu-mir-3968	1	1	mmu-mir-3968	uq	0	0	0	0	0	0	0	0	0	0	0	0	0	0	0
mmu-mir-3968-pre	1	1	mmu-mir-3968-pre	uq	0	0	0	0	0	0	0	0	0	0	0	0	0	0	0
mmu-mir-3969	1	1	mmu-mir-3969	uq	0	0	0	0	0	0	0	0	0	0	0	0	0	0.27554	0
mmu-mir-3969-pre	1	1	mmu-mir-3969-pre	uq	0	0	0	0	0	0	0	0	0	0	0	0	0	0	0
mmu-mir-3970	1	1	mmu-mir-3970	uq	0	0	0	0	0	0	0	0	0	0	0	0	0.488572	0	0.404504
mmu-mir-3970-pre	1	1	mmu-mir-3970-pre	uq	0	0	0	0	0	0	0	0	0	0	0	0	0	0	0
mmu-mir-3971	1	1	mmu-mir-3971	uq	0	0	0	0	0	0	0	0	0	0	0	0	0	0	0
mmu-mir-3971-pre	1	1	mmu-mir-3971-pre	uq	0	0	0	0	0.672238	0	0	0	0	0	0	0	0	0	0
mmu-mir-409-3p	1	1	mmu-mir-409-3p	uq	35.0368	26.3338	36.9786	23.1309	37.6453	25.1899	27.3422	29.5877	44.6934	123.014	31.3046	67.2638	59.6058	61.721	59.0576
mmu-mir-409-5p	1	1	mmu-mir-409-5p	uq	0.539028	1.35045	0	0.963787	0.672238	1.48176	0.759505	0.758659	0.876342	1.59758	1.89725	0.665979	0	0.55108	0.809008
mmu-mir-409-pre	1	1	mmu-mir-409-pre	uq	0	0	0	0	0	0	0	0	0	0	0	0	0	0	0
mmu-mir-410-3p	1	1	mmu-mir-410-3p	uq	198.362	154.626	136.029	139.749	160.665	119.035	146.584	130.489	274.295	447.323	156.523	254.404	425.057	335.057	266.973
mmu-mir-410-5p	1	1	mmu-mir-410-5p	uq	0	0	0	0	0	0	0.759505	0	0	0	0	0	0	0.55108	0
mmu-mir-410-pre	1	1	mmu-mir-410-pre	uq	0	0	0	0	0	0	0	0	0.876342	0	0	0	0	0	0
mmu-mir-411-3p	1	1	mmu-mir-411-3p	uq	14.5538	8.77792	5.28266	7.71029	14.7892	8.89057	7.59505	5.68994	36.8064	52.7202	21.8183	31.301	23.4514	14.6036	21.8432
mmu-mir-411-5p	1	1	mmu-mir-411-5p	uq	1027.93	905.476	880.884	676.578	1010.37	889.551	972.166	818.213	2137.4	3658.46	1085.23	1626.99	2204.44	1820.22	2225.58
mmu-mir-411-pre	1	1	mmu-mir-411-pre	uq	0	0	0	0	0	0	0	0	0	0	0	0	0	0	0
mmu-mir-412-3p	1	1	mmu-mir-412-3p	uq	0	0	0	0	0	0	0	0	0	0	0	0	0	0	0
mmu-mir-412-5p	1	1	mmu-mir-412-5p	uq	0	0	0	0	0	0	0	0	0	0	0	0	0	0	0.809008
mmu-mir-412-pre	1	1	mmu-mir-412-pre	uq	0	0	0	0	0	0	0	0	0	0	0	0	0	0	0
mmu-mir-421-3p	1	1	mmu-mir-421-3p	uq	41.5052	50.6418	25.0926	35.6601	45.04	42.9711	32.6587	25.4151	98.1503	70.2935	88.222	63.268	69.3772	89.8261	84.9458
mmu-mir-421-5p	1	1	mmu-mir-421-5p	uq	0.539028	0	0.660333	0	0	0	0.759505	0.379329	2.62903	0	0	0	1.95429	0	1.61802
mmu-mir-421-pre	1	1	mmu-mir-421-pre	uq	0	0.675224	0.660333	0.963787	0	0.49392	0	0.379329	1.75268	0.79879	1.89725	1.33196	0.977144	1.65324	1.61802
mmu-mir-423-3p	1	1	mmu-mir-423-3p	uq	142.842	159.353	239.701	395.153	234.611	246.466	286.333	248.84	416.262	518.415	642.218	513.469	262.852	525.731	323.603
mmu-mir-423-5p	1	1	mmu-mir-423-5p	uq	106.189	118.164	137.349	205.287	157.304	180.281	200.509	202.941	250.634	343.48	369.963	290.367	157.32	275.54	203.061
mmu-mir-423-pre	1	1	mmu-mir-423-pre	uq	0	0	0	0	0	0	0	0	0	0	0	0	0	0	0
mmu-mir-425-3p	1	1	mmu-mir-425-3p	uq	18.327	17.5558	8.58433	13.493	21.5116	28.1535	25.8232	6.4486	33.301	39.9395	65.455	30.635	13.68	12.1238	20.2252
mmu-mir-425-5p	1	1	mmu-mir-425-5p	uq	219.923	296.424	214.608	301.665	308.557	287.956	388.867	215.459	536.321	489.658	950.521	520.129	325.389	585.799	427.965
mmu-mir-425-pre	1	1	mmu-mir-425-pre	uq	0	0	0	0	0	0	0	0	0	0	0	0	0	0	0
mmu-mir-429-3p	1	1	mmu-mir-429-3p	uq	39.349	245.106	10.5653	25.0585	24.2006	242.021	18.2281	389.192	63.973	63.9032	17.0752	632.014	13.68	202.798	7.28107
mmu-mir-429-5p	1	1	mmu-mir-429-5p	uq	0	0	0	0	0	0	0	0	0	0	0	0	0	0	0
mmu-mir-429-pre	1	1	mmu-mir-429-pre	uq	0	1.35045	0	0	0	0.49392	0	0.379329	0	0.79879	0	0.665979	0	0	0
mmu-mir-431-3p	1	1	mmu-mir-431-3p	uq	1.61708	0	0	0	0	0.987841	0	1.89665	2.62903	3.19516	0	2.66391	1.95429	1.65324	2.42702
mmu-mir-431-5p	1	1	mmu-mir-431-5p	uq	24.7953	23.6329	32.3563	19.2757	29.5785	25.1899	25.8232	20.8631	76.2418	114.227	50.277	51.2803	102.6	72.1915	59.8666
mmu-mir-431-pre	1	1	mmu-mir-431-pre	uq	0	0	0	0	0	0	0	0	0	0	0	0	0	0	0
mmu-mir-432	1	1	mmu-mir-432	uq	0	0	0	0	0	0	0	0	0	0	0	0	0	0	0
mmu-mir-432-pre	1	1	mmu-mir-432-pre	uq	0	0	0	0	0	0	0	0	0	0	0	0	0	0	0
mmu-mir-433-3p	1	1	mmu-mir-433-3p	uq	4.31222	4.05135	2.64133	0.963787	4.70567	3.45744	0.759505	1.51732	7.01074	13.5794	4.74312	6.65979	2.93143	4.95972	5.66305
mmu-mir-433-5p	1	1	mmu-mir-433-5p	uq	0	0	1.32067	0	0	0.49392	2.27852	0.758659	0	1.59758	0	0	1.95429	1.10216	0
mmu-mir-433-pre	1	1	mmu-mir-433-pre	uq	0	0	0.660333	0.963787	0	0	0	0	0	0	0	0	0	0	0
mmu-mir-434-3p	1	1	mmu-mir-434-3p	uq	404.81	367.322	388.936	466.473	573.419	554.673	613.68	566.339	587.149	1118.31	595.736	1066.9	791.486	857.481	438.482
mmu-mir-434-5p	1	1	mmu-mir-434-5p	uq	134.218	109.386	111.596	79.0305	137.137	126.444	120.761	106.592	264.655	456.908	174.547	201.791	299.983	240.271	235.421
mmu-mir-434-pre	1	1	mmu-mir-434-pre	uq	0	0	0	0	0	0.49392	0	0	0	0	0	0	0	0	0
mmu-mir-448-3p	1	1	mmu-mir-448-3p	uq	0	0	0	0	0	0	0	0	0	0	0	0	0	0	0
mmu-mir-448-5p	1	1	mmu-mir-448-5p	uq	0	0	0	0	0	0	0	0	0	0	0	0	0	0	0
mmu-mir-448-pre	1	1	mmu-mir-448-pre	uq	0	0	0	0	0	0	0	0	0	0	0	0	0	0	0
mmu-mir-449a-3p	1	1	mmu-mir-449a-3p	uq	0	0	0	0	0	0	0	0	0	0	0	0	0	0	0
mmu-mir-449a-5p	1	1	mmu-mir-449a-5p	uq	11.3196	26.3338	3.962	0.963787	8.06686	2.4696	2.27852	3.41396	17.5268	7.9879	8.53761	9.3237	3.90857	6.06188	7.28107
mmu-mir-449a-pre	1	1	mmu-mir-449a-pre	uq	0	0	0	0	0	0	0	0	0	0	0	0	0	0	0
mmu-mir-449b	1	1	mmu-mir-449b	uq	0	0	0	0	0	0	0	0	0	0	0	0	0	0	0
mmu-mir-449b-pre	1	1	mmu-mir-449b-pre	uq	0	0	0	0	0.672238	0	0	0	0	0	0	0	0	0	0
mmu-mir-449c-3p	1	1	mmu-mir-449c-3p	uq	0	0	0	0	0	0	0	0	0	0	0	0	0	0	0
mmu-mir-449c-5p	1	1	mmu-mir-449c-5p	uq	1.07806	5.4018	0	0	0.672238	0.49392	0	1.51732	0	2.39637	0	0.665979	0.977144	0.55108	2.42702
mmu-mir-449c-pre	1	1	mmu-mir-449c-pre	uq	0	0	0	0	0	0	0	0	0	0	0	0	0	0	0
mmu-mir-450a-1-3p	1	1	mmu-mir-450a-1-3p	uq	0	0.675224	0.660333	0.963787	0	1.48176	0.759505	0	0.876342	0	0	0.665979	0	0	0
mmu-mir-450a-1-pre	1	1	mmu-mir-450a-1-pre	uq	0	0	0	2.89136	0	0.49392	0	0	0	0	0	1.99794	0	0	0
mmu-mir-450a-2-3p	1	1	mmu-mir-450a-2-3p	uq	0	0	0	0	0	0.49392	0	0.379329	0.876342	0	0	0	0.977144	1.10216	1.61802
mmu-mir-450a-2-pre	1	1	mmu-mir-450a-2-pre	uq	0	0	0	0	0	0	0	0	0	0	0	0	0	0	0
mmu-mir-450a-5p	2	2	mmu-mir-450a-2-5p;mmu-mir-450a-1-5p	cg	32.8807	31.0603	48.8646	62.6461	65.2071	66.6792	89.6216	78.5212	49.0752	43.9335	71.1468	67.9298	78.1715	48.4951	74.4287
mmu-mir-450b-3p	1	1	mmu-mir-450b-3p	uq	0	0	2.64133	1.92757	0.672238	0	1.51901	1.51732	3.50537	0	3.79449	3.99587	1.95429	1.65324	0
mmu-mir-450b-5p	1	1	mmu-mir-450b-5p	uq	25.8733	41.1887	52.1663	50.1169	45.04	40.5015	62.2794	40.2089	51.7042	41.5371	66.4036	45.2865	61.56	36.3713	57.4396
mmu-mir-450b-pre	1	1	mmu-mir-450b-pre	uq	0	0	0	0	0	0	0	0	0	0	0	0	0	0	0
mmu-mir-451	1	1	mmu-mir-451	uq	1132.5	1182.32	767.307	2117.44	2744.08	1911.47	1869.14	1503.66	1282.96	1168.63	1414.4	2572.01	1157.92	2353.66	873.728
mmu-mir-451-pre	1	1	mmu-mir-451-pre	uq	0	0.675224	0.660333	0.963787	0	0	0	0.379329	0	0	0	0	0	0	0.809008
mmu-mir-452-3p	1	1	mmu-mir-452-3p	uq	0	0.675224	0	0.963787	0.672238	0	0.759505	0	0	0	0	0	0	0	0
mmu-mir-452-5p	1	1	mmu-mir-452-5p	uq	1.61708	2.02567	0.660333	1.92757	2.01671	2.96352	0.759505	2.65531	2.62903	0.79879	2.84587	3.32989	1.95429	1.10216	0.809008
mmu-mir-452-pre	1	1	mmu-mir-452-pre	uq	0	0	0	0	0	0	0	0	0	0	0	0	0	0	0
mmu-mir-453	1	1	mmu-mir-453	uq	0	0	0	0	0	0	0	0	0	0	0	0	0	0	0
mmu-mir-453-pre	1	1	mmu-mir-453-pre	uq	0.539028	0	0	0	0	0	0	0.379329	0	0	0	0	0	0	0
mmu-mir-455-3p	1	1	mmu-mir-455-3p	uq	14.5538	21.6072	42.2613	18.3119	20.1671	29.6352	37.2157	38.6916	32.4247	22.3661	28.4587	107.889	33.2229	20.9411	39.6414
mmu-mir-455-5p	1	1	mmu-mir-455-5p	uq	26.9514	12.8293	15.848	7.71029	21.5116	24.696	23.5447	15.9318	46.4461	45.531	27.5101	40.6247	57.6515	68.334	62.2936
mmu-mir-455-pre	1	1	mmu-mir-455-pre	uq	0	0	0	0	0	0	0	0	0	0	0	0	0	0	0
mmu-mir-463-3p	1	1	mmu-mir-463-3p	uq	0	0	0	0	0	0	0	0.379329	0	0	0	0	0	0	0
mmu-mir-463-5p	1	1	mmu-mir-463-5p	uq	0	0	0	0	0	0.987841	0	1.89665	0	0	0	0	0	0	0
mmu-mir-463-pre	1	1	mmu-mir-463-pre	uq	0	0	0	0	0	0	0	0	0	0	0	0	0	0	0
mmu-mir-465a-5p	1	1	mmu-mir-465a-5p	uq	0	0	0	0	0	1.48176	0	1.51732	0	0	0	0	0	0	0
mmu-mir-465a-pre	1	1	mmu-mir-465a-pre	uq	0	0	0	0	0	0	0	0	0	0	0	0	0	0.55108	0
mmu-mir-465b-1-pre	1	1	mmu-mir-465b-1-pre	uq	0	0	0	0	0	0	0	0	0	0	0	0	0	0	0
mmu-mir-465b-2-pre	1	1	mmu-mir-465b-2-pre	uq	0	0	0	0	0	0	0	0	0	0	0	0	0	0	0
mmu-mir-465b-5p	2	2	mmu-mir-465b-1-5p;mmu-mir-465b-2-5p	cg	0	0	0	0	0	4.9392	0	2.27598	0	0	0	0	0	0	0
mmu-mir-465c-1-pre	1	1	mmu-mir-465c-1-pre	uq	0	0	0	0	0	0	0	0	0	0	0	0	0	0	0
mmu-mir-465c-2-pre	1	1	mmu-mir-465c-2-pre	uq	0	0	0	0	0	0	0	0	0	0	0	0	0	0	0
mmu-mir-465c-3p_465b-3p_465a-3p	5	5	mmu-mir-465c-2-3p;mmu-mir-465a-3p;mmu-mir-465b-2-3p;mmu-mir-465b-1-3p;mmu-mir-465c-1-3p	cg	0	0	0	0.963787	0	6.42096	0	3.79329	0	0	0.948624	0	1.95429	0	0
mmu-mir-465c-5p	2	2	mmu-mir-465c-2-5p;mmu-mir-465c-1-5p	cg	0	0	0	0	0	7.90273	0.759505	5.68994	0	0	0	0	0	0	0.809008
mmu-mir-466a-5p	1	2	mmu-mir-466a-5p;mmu-mir-466p-5p	ui	0	0	0	0	0	0	0.0630389	0.568994	0.876342	0	0	0.0552762	0	1.10216	0
mmu-mir-466a-pre	1	1	mmu-mir-466a-pre	uq	0	0	0	0	0	0	0	0	0	0	0	0	0	0	0
mmu-mir-466b-1-pre	1	1	mmu-mir-466b-1-pre	uq	0	0	0	0	0	0	0	0	0	0	0	0	0	0	0
mmu-mir-466b-2-pre	1	1	mmu-mir-466b-2-pre	uq	0	0	0	0	0	0	0	0	0	0	0	0	0	0	0
mmu-mir-466b-3-pre	1	1	mmu-mir-466b-3-pre	uq	0	0	0	0	0	0	0	0	0	0	0	0	0	0	0
mmu-mir-466b-3p_466c-3p_466a-3p_466e-3p_466p-3p	13	13	mmu-mir-466a-3p;mmu-mir-466b-1-3p;mmu-mir-466b-2-3p;mmu-mir-466b-3-3p;mmu-mir-466b-4-3p;mmu-mir-466b-5-3p;mmu-mir-466b-6-3p;mmu-mir-466b-7-3p;mmu-mir-466b-8-3p;mmu-mir-466c-1-3p;mmu-mir-466c-2-3p;mmu-mir-466e-3p;mmu-mir-466p-3p	cg	1.07644	2.64823	1.32199	1.9295	1.9663	3.4204	1.52053	3.38627	8.69156	5.53322	5.69269	3.27994	0	4.45604	4.85324
mmu-mir-466b-4-pre	1	1	mmu-mir-466b-4-pre	uq	0	0	0	0	0	0	0	0	0	0	0	0	0	0	0
mmu-mir-466b-5-pre	1	1	mmu-mir-466b-5-pre	uq	0	0	0	0	0	0	0	0	0	0	0	0	0	0	0
mmu-mir-466b-5p_466e-5p_466o-5p	10	10	mmu-mir-466b-1-5p;mmu-mir-466b-2-5p;mmu-mir-466b-3-5p;mmu-mir-466b-4-5p;mmu-mir-466b-5-5p;mmu-mir-466b-6-5p;mmu-mir-466b-7-5p;mmu-mir-466b-8-5p;mmu-mir-466e-5p;mmu-mir-466o-5p	cg	0	0	0	0	0.672238	0.987841	0.630389	0.303463	0.701074	0	0	0.552762	0	0.55108	0.809008
mmu-mir-466b-6-pre	1	1	mmu-mir-466b-6-pre	uq	0	0	0	0	0	0	0	0.189665	0	0	0	0	0	0	0
mmu-mir-466b-7-pre	1	1	mmu-mir-466b-7-pre	uq	0	0	0	0	0	0	0	0	0	0	0	0	0	0	0
mmu-mir-466b-8-pre	1	1	mmu-mir-466b-8-pre	uq	0	0	0	0	0	0	0	0	0	0	0	0	0	0.55108	0
mmu-mir-466c-1-pre	1	1	mmu-mir-466c-1-pre	uq	0	0	0	0	0	0	0	0	0	0	0	0	0	0	0
mmu-mir-466c-2-pre	1	1	mmu-mir-466c-2-pre	uq	0	0	0	0	0	0	0	0	0	0	0	0	0	0	0
mmu-mir-466c-5p	2	2	mmu-mir-466c-2-5p;mmu-mir-466c-1-5p	cg	1.07806	2.02567	0	0	0.447711	0.49392	0.759505	1.13799	0	0.79879	1.89725	0.665979	0.977144	6.61297	0
mmu-mir-466d-3p	1	1	mmu-mir-466d-3p	uq	0	1.40244	1.32067	0	1.39221	0.531952	1.51901	0.787867	2.6965	2.45788	0	0.0512803	0	1.6075	0.809008
mmu-mir-466d-pre	1	1	mmu-mir-466d-pre	uq	0	0	0	0	0	0	0	0	0	0	0	0	0	0	0
mmu-mir-466e-pre	1	1	mmu-mir-466e-pre	uq	0	0	0	0	0	0	0	0	0	0	0	0	0	0	0
mmu-mir-466f_466j_466i-5p_297a-5p	8	8	mmu-mir-297a-3-5p;mmu-mir-297a-4-5p;mmu-mir-466f-1;mmu-mir-466f-2;mmu-mir-466f-3;mmu-mir-466f-4;mmu-mir-466i-5p;mmu-mir-466j	cg	0.539028	1.3518	0	0	2.91348	0.49392	0	0.379329	0.875466	0.464097	1.49977	2.66525	0	1.73149	2.42702
mmu-mir-466f-1-pre	1	1	mmu-mir-466f-1-pre	uq	0	0	0	0	0	0.49392	0	0	0.291822	0	0	0.221771	0	0	0
mmu-mir-466f-2-pre	1	1	mmu-mir-466f-2-pre	uq	0	0	0	0	0	0.49392	0.759505	0	0.291822	0	0	0.887749	0	0	0
mmu-mir-466f-3-pre	1	1	mmu-mir-466f-3-pre	uq	0	0	0	0.963787	0	0.49392	0	0.379329	0.291822	0	0	0.221771	0	0	0
mmu-mir-466f-4-pre	1	1	mmu-mir-466f-4-pre	uq	0	0	0	0	0	0	0	0	0	0	0	0	0	0	0
mmu-mir-466g	1	1	mmu-mir-466g	uq	0.539028	0	0	0	0	0	0	0	0	0	0	0	0	0	0
mmu-mir-466g-pre	1	1	mmu-mir-466g-pre	uq	0	0	0	0	0	0	0	0	0	0	0	0	0	0	0
mmu-mir-466h-3p	1	1	mmu-mir-466h-3p	uq	0.539028	0.675224	0	0	1.34448	0.987841	0	1.13799	0	0	0	0	0	0	0
mmu-mir-466h-5p	1	1	mmu-mir-466h-5p	uq	0	0	0	0	0	0.987841	0.759505	0.758659	0	0.79879	0	0	0.977144	2.20432	0
mmu-mir-466h-pre	1	1	mmu-mir-466h-pre	uq	0	0	0	0	0	0	0	0	0	0	0	0	0	0	0
mmu-mir-466i-3p	1	1	mmu-mir-466i-3p	uq	0	0	0	0.963787	0	0	0	0.379329	0	0	0	0.665979	0	0	0
mmu-mir-466i-pre	1	1	mmu-mir-466i-pre	uq	0	0	0	0	0	0	0	0	0	0	0	0	0	0	0
mmu-mir-466j-pre	1	1	mmu-mir-466j-pre	uq	0	0	0	0	0	0	0	0	0	0	0	0	0	0	0
mmu-mir-466k	1	1	mmu-mir-466k	uq	0	0	0	0	0	0	0.759505	0.0379329	0.0876342	0	0	0	0	0	0
mmu-mir-466k-pre	1	1	mmu-mir-466k-pre	uq	0	0	0	0	0	0	0	0	0	0	0	0	0	0	0
mmu-mir-466l-3p	1	1	mmu-mir-466l-3p	uq	0	0	0	0	0	0	0	0	0	0	0	0	0	0	0
mmu-mir-466l-5p	1	1	mmu-mir-466l-5p	uq	0	0	0	0	0	0	0	0	0	0	0	0	0	0	0
mmu-mir-466l-pre	1	1	mmu-mir-466l-pre	uq	0	0	0	0	0	0	0	0	0	0	0	0	0	0	0
mmu-mir-466m-3p	1	1	mmu-mir-466m-3p	uq	0	0	0	0	0	0	0	0.379329	0	0	0	0	0	0	0
mmu-mir-466m-pre	1	1	mmu-mir-466m-pre	uq	0	0	0	0	0	0	0	0	0	0	0	0	0	0	0
mmu-mir-466n-3p	1	1	mmu-mir-466n-3p	uq	0	0	0	0	0	0	0	0.379329	0	0	0	0	0	1.10216	0
mmu-mir-466n-5p_466d-5p	2	2	mmu-mir-466n-5p;mmu-mir-466d-5p	cg	1.61708	0	0	0	0	0	0	0	0	0	1.89725	0	0.977144	0	0
mmu-mir-466n-pre	1	1	mmu-mir-466n-pre	uq	0	0	0	0	0	0	0	0	0	0	0	0	0	0	0
mmu-mir-466o-3p	1	1	mmu-mir-466o-3p	uq	0	0	0	0	0	0	0	0	0	0	0	0	0	0	0
mmu-mir-466o-pre	1	1	mmu-mir-466o-pre	uq	0	0	0	0	0	0	0	0.189665	0	0	0	0	0	0	0
mmu-mir-466p-5p	1	2	mmu-mir-466a-5p;mmu-mir-466p-5p	ui	0	0	0	0	0	0	0.0630389	0.227598	0.963976	0	0	0.0552762	0	1.10216	0
mmu-mir-466p-pre	1	1	mmu-mir-466p-pre	uq	0	0	0	0	0	0	0	0	0	0	0	0	0	0	0
mmu-mir-466q	1	1	mmu-mir-466q	uq	0	0	0	0	0	0	0	0	0	0	0	0	0	0	0
mmu-mir-466q-pre	1	1	mmu-mir-466q-pre	uq	0	0	0	1.92757	0.672238	0	0.759505	0	0	2.39637	0	0.665979	0	0.55108	0
mmu-mir-467a-1-pre	1	1	mmu-mir-467a-1-pre	uq	0	0	0	0	0	0	0	0	0	0	0	0	0	0	0
mmu-mir-467a-10-pre	1	1	mmu-mir-467a-10-pre	uq	0	0	0	0	0	0	0	0	0	0	0	0	0	0	0
mmu-mir-467a-2-pre	1	1	mmu-mir-467a-2-pre	uq	0	0	0	0	0	0	0	0	0	0	0	0	0	0	0
mmu-mir-467a-3-pre	1	1	mmu-mir-467a-3-pre	uq	0	0	0	0	0	0	0	0	0	0	0	0	0	0	0
mmu-mir-467a-3p_467d-3p	11	11	mmu-mir-467a-9-3p;mmu-mir-467a-5-3p;mmu-mir-467a-1-3p;mmu-mir-467a-8-3p;mmu-mir-467a-2-3p;mmu-mir-467a-4-3p;mmu-mir-467a-10-3p;mmu-mir-467a-6-3p;mmu-mir-467a-7-3p;mmu-mir-467a-3-3p;mmu-mir-467d-3p	cg	1.07913	2.0277	0.660993	2.89425	4.7097	3.4609	5.32185	4.55233	4.38609	1.59918	2.84872	1.33329	4.88474	9.96409	2.42621
mmu-mir-467a-4-pre	1	1	mmu-mir-467a-4-pre	uq	0	0	0	0	0	0	0	0	0	0	0	0	0	0	0
mmu-mir-467a-5-pre	1	1	mmu-mir-467a-5-pre	uq	0	0	0	0	0	0	0	0	0	0	0	0	0	0	0
mmu-mir-467a-5p_467b-5p	11	11	mmu-mir-467a-10-5p;mmu-mir-467b-5p;mmu-mir-467a-5-5p;mmu-mir-467a-9-5p;mmu-mir-467a-1-5p;mmu-mir-467a-8-5p;mmu-mir-467a-2-5p;mmu-mir-467a-4-5p;mmu-mir-467a-6-5p;mmu-mir-467a-7-5p;mmu-mir-467a-3-5p	cg	3.77697	5.39977	3.30497	3.859	5.38328	7.41078	6.08212	7.58583	5.26331	4.79753	4.74786	4.66651	4.88572	22.1749	4.11542
mmu-mir-467a-6-pre	1	1	mmu-mir-467a-6-pre	uq	0	0	0	0	0	0	0	0	0	0	0	0	0	0	0
mmu-mir-467a-7-pre	1	1	mmu-mir-467a-7-pre	uq	0	0	0	0	0	0	0	0	0	0	0	0	0	0	0
mmu-mir-467a-8-pre	1	1	mmu-mir-467a-8-pre	uq	0	0	0	0	0	0	0	0	0	0	0	0	0	0	0
mmu-mir-467a-9-pre	1	1	mmu-mir-467a-9-pre	uq	0	0	0	0	0	0	0	0	0	0	0	0	0	0	0
mmu-mir-467b-3p	1	1	mmu-mir-467b-3p	uq	0	0	0	0	0	0	0	0	0	0	0	0	0	0	0
mmu-mir-467b-pre	1	1	mmu-mir-467b-pre	uq	0	0	0	0	0	0	0	0	0	0	0	0	0	0	0
mmu-mir-467c-3p	1	1	mmu-mir-467c-3p	uq	0	0	0	0	0	0	0	0	0	0	0	0.332989	0	0	0
mmu-mir-467c-5p	1	1	mmu-mir-467c-5p	uq	1.61708	1.35045	5.28266	0.963787	4.03343	2.96352	3.79753	1.89665	4.38171	2.39637	4.74312	2.66391	3.90857	10.3328	5.59591
mmu-mir-467c-pre	1	1	mmu-mir-467c-pre	uq	0	0	0	0	0	0	0	0	0	0	0	0	0	0	0
mmu-mir-467d-5p	1	1	mmu-mir-467d-5p	uq	4.85125	4.05135	4.62233	1.92757	3.36119	4.9392	3.79753	4.55195	11.3924	5.59153	6.64036	4.66185	1.95429	22.0432	4.04504
mmu-mir-467d-pre	1	1	mmu-mir-467d-pre	uq	0	0	0	0	0	0	0	0	0	0	0	0	0	0	0
mmu-mir-467e-3p	1	1	mmu-mir-467e-3p	uq	0	0	0	0	0	0.49392	0	0	0	0	0	0.332989	0	0.505341	0
mmu-mir-467e-5p	1	1	mmu-mir-467e-5p	uq	2.15611	4.05135	2.64133	1.92757	2.68895	5.43312	4.55703	3.03463	7.01074	3.99395	2.84587	4.66185	1.95429	9.91945	5.66305
mmu-mir-467e-pre	1	1	mmu-mir-467e-pre	uq	0	0	0	0	0	0	0	0	0	0	0	0	0	0	0
mmu-mir-467f	1	1	mmu-mir-467f	uq	0	0	0	0	0	0	0	0	0	0	0	0	0	0	0
mmu-mir-467f-pre	1	1	mmu-mir-467f-pre	uq	0	0	0	0	0	0	0	0	0	0	0	0	0	0	-0.2694
mmu-mir-467g	1	1	mmu-mir-467g	uq	0	0	0	0	0	0	0	0	0	0	0	0	0	0	0
mmu-mir-467g-pre	1	1	mmu-mir-467g-pre	uq	0.539028	0	0	0	0.672238	0	0	0	0	0	0	0	0	0	0
mmu-mir-467h	1	1	mmu-mir-467h	uq	0	0	0	0	0	0	0	0	0	0	0	0	0	0	0
mmu-mir-467h-pre	1	1	mmu-mir-467h-pre	uq	0.269514	0	0	0	0.223855	0.164475	0	0	0	0	0	0	-0.244286	0	0
mmu-mir-468-3p	1	1	mmu-mir-468-3p	uq	0	0	0	0	0	0	0	0	0	0	0	0	0	0	0
mmu-mir-468-5p	1	1	mmu-mir-468-5p	uq	0	0	0	0	0	0	0	0	0	0	0	0	0	0.27554	0
mmu-mir-468-pre	1	1	mmu-mir-468-pre	uq	0	0	0	0	0	0	0	0	0	0	0	0	0	0	0
mmu-mir-470-3p	1	1	mmu-mir-470-3p	uq	0	0	0	0	0	0	0	0	0	0	0	0	0	0	0
mmu-mir-470-5p	1	1	mmu-mir-470-5p	uq	0	0.675224	0	0.963787	0.672238	15.8055	0	15.9318	0	0	0	0	0.977144	0.55108	0.809008
mmu-mir-470-pre	1	1	mmu-mir-470-pre	uq	0	0	0	0	0	0	0	0	0	0	0	0	0	0	0
mmu-mir-471-3p	1	1	mmu-mir-471-3p	uq	0	0	0	0	0	0.49392	0	0.379329	0	0	0	0	0	0	0
mmu-mir-471-5p	1	1	mmu-mir-471-5p	uq	0	0	0	0	0	0.49392	0	0.379329	0	0	0	0	0	0	0
mmu-mir-471-pre	1	1	mmu-mir-471-pre	uq	0	0	0	0	0	0	0	0	0	0	0	0	0	0	0
mmu-mir-483-3p	1	1	mmu-mir-483-3p	uq	1.61708	0	0.660333	0.963787	0	1.48176	0	0.379329	3.50537	0	1.89725	0.665979	0	0	0.809008
mmu-mir-483-5p	1	1	mmu-mir-483-5p	uq	0.539028	0	0	0.963787	0	0	0	0.379329	0	0	0	0	0	0	0
mmu-mir-483-pre	1	1	mmu-mir-483-pre	uq	0	0	0	0	0	0	0	0	0	0	0	0	0	0	0
mmu-mir-484	1	1	mmu-mir-484	uq	128.828	122.216	147.254	238.055	171.421	178.799	180.762	163.87	312.854	460.103	349.093	338.983	258.943	369.775	374.571
mmu-mir-484-pre	1	1	mmu-mir-484-pre	uq	0	0	0	0	0	0	0	0	0	0	0	0	0	0	0
mmu-mir-485-3p	1	1	mmu-mir-485-3p	uq	7.00736	0	3.962	3.85515	8.7391	4.9392	6.07604	4.17262	6.13439	12.7806	8.53761	10.6557	8.79429	4.40864	4.04504
mmu-mir-485-5p	1	1	mmu-mir-485-5p	uq	1.61708	1.35045	1.32067	1.92757	2.01671	2.4696	2.27852	2.65531	5.25805	15.177	4.74312	7.99174	3.90857	4.40864	6.47206
mmu-mir-485-pre	1	1	mmu-mir-485-pre	uq	0	0	0	0	0	0	0	0	0	0	0	0	0	0	0
mmu-mir-486_3107	4	4	mmu-mir-3107-3p;mmu-mir-3107-5p;mmu-mir-486-3p;mmu-mir-486-5p	cg	3832.49	6251.9	5340.11	8242.3	6844.73	4274.39	4980.07	3864.61	5537.61	6365.56	7256.97	11968.3	4939.46	8221.57	4825.73
mmu-mir-486-pre	1	1	mmu-mir-486-pre	uq	0	0	0	0	0	0	0	0	0	0	0	0	0	0	0
mmu-mir-487b-3p	1	1	mmu-mir-487b-3p	uq	3.23417	0.675224	3.30166	2.89136	4.70567	2.4696	0.759505	1.89665	1.75268	7.18911	0.948624	4.66185	6.84	2.20432	2.42702
mmu-mir-487b-5p	1	1	mmu-mir-487b-5p	uq	0	0	0	0	0	0	0	0	0	0	0	0	0	0	0
mmu-mir-487b-pre	1	1	mmu-mir-487b-pre	uq	0	0	0	0	0	0	0	0	0	0	0	0	0	0	0
mmu-mir-488-3p	1	1	mmu-mir-488-3p	uq	1.07806	0	0	0	0	0	0.759505	1.13799	0	0	1.89725	1.33196	0	1.10216	0.809008
mmu-mir-488-5p	1	1	mmu-mir-488-5p	uq	0	0	0	0	0.672238	0	0	0	0	0	0	0	0	0	0
mmu-mir-488-pre	1	1	mmu-mir-488-pre	uq	0	0	0	0	0	0	0	0	0	0	0	0	0	0	0
mmu-mir-489-3p	1	1	mmu-mir-489-3p	uq	0	0	0	0	0	0.987841	0	0.379329	0	0	0	0	0	0	0
mmu-mir-489-5p	1	1	mmu-mir-489-5p	uq	0	0	0	0	0	0	0	0	0	0	0	0	0	0	0
mmu-mir-489-pre	1	1	mmu-mir-489-pre	uq	0	0	0	0	0	0	0	0	0	0	0	0	0	0	0
mmu-mir-490-3p	1	1	mmu-mir-490-3p	uq	8.62445	0.675224	0	2.89136	0.672238	0.49392	0	1.51732	0	0.79879	0.948624	16.6495	0	0.55108	0
mmu-mir-490-5p	1	1	mmu-mir-490-5p	uq	0	0	0	0	0	0	0	0	0	0	0	0	0	0	0
mmu-mir-490-pre	1	1	mmu-mir-490-pre	uq	0	0	0	0	0	0	0	0	0	0	0	0	0	0	0
mmu-mir-491-3p	1	1	mmu-mir-491-3p	uq	0	0	0	0	0	0	0	0.379329	0	0	0	0	0	0	0
mmu-mir-491-5p	1	1	mmu-mir-491-5p	uq	0	0	0	0	0	0.987841	0	0	0	0	0	0	0	0	0
mmu-mir-491-pre	1	1	mmu-mir-491-pre	uq	0	0	0	0	0	0	0	0	0	0	0	0	0	0	0
mmu-mir-493-3p	1	1	mmu-mir-493-3p	uq	0	0	0	0	0	0	0	0	0	0	0	0	0	0	0
mmu-mir-493-5p	1	1	mmu-mir-493-5p	uq	0	0	0	0.963787	0.672238	0.49392	0	0	0	0	0	0	0.977144	0	0
mmu-mir-493-pre	1	1	mmu-mir-493-pre	uq	0	0	0	0	0	0	0	0	0	0	0	0	0	0	0
mmu-mir-494-3p	1	1	mmu-mir-494-3p	uq	0.539028	2.7009	1.32067	0	0.672238	1.48176	2.27852	0.379329	1.75268	7.18911	6.64036	6.65979	0	0.55108	0.809008
mmu-mir-494-5p	1	1	mmu-mir-494-5p	uq	0	0	0	0	0	0.49392	0	0.379329	0	0.79879	0	0	0	0.55108	0
mmu-mir-494-pre	1	1	mmu-mir-494-pre	uq	0	0.675224	0	0	0	0	0	0	0	0	0	0	0	0	0
mmu-mir-495-3p	1	1	mmu-mir-495-3p	uq	2.15611	2.02567	4.62233	2.89136	2.68895	2.96352	4.55703	4.55195	6.13439	7.9879	6.64036	4.66185	13.68	4.40864	5.66305
mmu-mir-495-5p	1	1	mmu-mir-495-5p	uq	0	0	0	0	0	0	0	0	0	0.79879	0	0	0	0	0
mmu-mir-495-pre	1	1	mmu-mir-495-pre	uq	0	0	0	0	0	0	0	0	0	0	0	0	0	0	0
mmu-mir-496-3p	1	1	mmu-mir-496-3p	uq	5.39028	2.7009	1.981	3.85515	2.68895	2.96352	4.55703	5.31061	8.76342	21.5673	7.58899	5.99381	14.6572	11.5727	12.9441
mmu-mir-496-5p	1	1	mmu-mir-496-5p	uq	0	0	0	0	0	0	0	0	0	0	0	0	0	0	0
mmu-mir-496-pre	1	1	mmu-mir-496-pre	uq	0	0	0	0	0	0	0	0	0	0	0	0	0	0	0
mmu-mir-497-3p	1	1	mmu-mir-497-3p	uq	0.539028	0	0	0.963787	0	0.49392	0	0	0	0	0.948624	1.33196	0	1.10216	0
mmu-mir-497-5p	1	1	mmu-mir-497-5p	uq	1033.32	924.382	836.642	1171	838.281	847.073	932.672	666.861	947.326	933.786	1289.18	1223.4	1174.53	1391.48	1021.78
mmu-mir-497-pre	1	1	mmu-mir-497-pre	uq	0.539028	2.7009	1.981	2.89136	1.34448	0.49392	0	0.758659	1.75268	0.79879	0.948624	0.665979	0	2.7554	1.61802
mmu-mir-499-3p	1	1	mmu-mir-499-3p	uq	0	0	0	0	0	0	0	0	0	0	0	0	0	0	0
mmu-mir-499-5p	1	1	mmu-mir-499-5p	uq	0.539028	0.675224	0	0.963787	2.68895	0.49392	1.51901	0.379329	2.62903	0.79879	0	1.33196	2.93143	1.10216	0.809008
mmu-mir-499-pre	1	1	mmu-mir-499-pre	uq	0	0	0	0	0	0	0	0	0	0	0	0	0	0	0
mmu-mir-500-3p	1	1	mmu-mir-500-3p	uq	13.4757	9.45314	12.5463	11.5654	24.2006	21.7325	25.8232	15.9318	22.7849	34.348	22.767	19.9794	31.2686	28.1051	31.5513
mmu-mir-500-5p	1	1	mmu-mir-500-5p	uq	0	0	0	0	0	0	0.759505	0.379329	0	1.59758	0.948624	0	0.977144	1.10216	1.61802
mmu-mir-500-pre	1	1	mmu-mir-500-pre	uq	0	0.675224	0	0	0	0	0	0.379329	0	0	0	0.665979	0.977144	0.55108	0.809008
mmu-mir-501-3p	1	1	mmu-mir-501-3p	uq	23.7172	16.8806	19.81	21.2033	31.5952	26.1778	25.0637	11.0005	53.4569	66.2996	40.7908	33.9649	54.72	39.6778	74.4287
mmu-mir-501-5p	1	1	mmu-mir-501-5p	uq	1.61708	0.675224	1.32067	1.92757	2.01671	1.48176	3.79753	1.89665	3.50537	4.79274	0.948624	0	0	3.85756	0.809008
mmu-mir-501-pre	1	1	mmu-mir-501-pre	uq	0	0	0	0	0	0	0	0	0	0	0	0	0	0	0
mmu-mir-503-3p	1	1	mmu-mir-503-3p	uq	2.69514	4.05135	3.30166	7.71029	5.37791	5.92704	8.35456	5.31061	1.75268	5.59153	4.74312	2.66391	5.86286	4.95972	6.47206
mmu-mir-503-5p	1	1	mmu-mir-503-5p	uq	1.61708	2.7009	2.64133	1.92757	1.34448	0.49392	3.79753	3.03463	5.25805	3.99395	9.48624	3.32989	0	1.65324	3.23603
mmu-mir-503-pre	1	1	mmu-mir-503-pre	uq	0	0	0	0	0	0	0	0	0	0	0	0	0	0	0
mmu-mir-504-3p	1	1	mmu-mir-504-3p	uq	0	0	0	0	0	0	0.759505	0	0	0	0	0	0	0	0
mmu-mir-504-5p	1	1	mmu-mir-504-5p	uq	5.39028	15.5302	19.81	26.0222	26.2173	18.2751	22.7852	11.3799	41.1881	39.1407	30.356	55.2762	49.8343	23.1454	30.7423
mmu-mir-504-pre	1	1	mmu-mir-504-pre	uq	0	0	0	0	0	0	0	0	0	0	0	0	0	0	0
mmu-mir-5046	1	1	mmu-mir-5046	uq	0	0	0	0	0	0	0	0	0	0	0	0	0	0	0
mmu-mir-5046-pre	1	1	mmu-mir-5046-pre	uq	0	0	0	0	0	0	0	0	0	0	0	0	0	0	0
mmu-mir-505-3p	1	1	mmu-mir-505-3p	uq	0.539028	0	0	0.963787	0.672238	0.987841	0	0.758659	2.62903	1.59758	2.84587	1.99794	2.93143	2.20432	1.61802
mmu-mir-505-5p	1	1	mmu-mir-505-5p	uq	0	0	0	1.92757	0.672238	0	0	0.379329	0.876342	0.79879	0	1.33196	0.977144	0.55108	0
mmu-mir-505-pre	1	1	mmu-mir-505-pre	uq	0	0	0	0	0	0	0	0	0	0	0	0.665979	0.977144	0	0
mmu-mir-509-3p	1	1	mmu-mir-509-3p	uq	0	0	0	0	0	0	0	0	0	0	0	0	0	0	0
mmu-mir-509-5p	1	1	mmu-mir-509-5p	uq	0	0	0	0	0	0	0	0	0	0	0	0	0	0	0
mmu-mir-509-pre	1	1	mmu-mir-509-pre	uq	0	0	0	0	0	0	0	0	0	0	0	0	0	0	0
mmu-mir-5097	1	1	mmu-mir-5097	uq	0.539028	1.35045	1.981	0.963787	3.36119	0.49392	2.27852	0.379329	4.38171	0.79879	2.84587	3.99587	1.95429	2.7554	1.61802
mmu-mir-5097-pre	1	1	mmu-mir-5097-pre	uq	0	0	0	0	0	0	0	0	0	0	0	0	0	0	0
mmu-mir-5098	1	1	mmu-mir-5098	uq	0	0	0	0	0	0	0	0	0	0	0	0	0	0	0
mmu-mir-5098-pre	1	1	mmu-mir-5098-pre	uq	7.27688	2.7009	5.61283	9.15597	43.0232	17.0403	10.2533	11.7592	17.5268	9.98488	9.48624	6.65979	25.2435	9.4604	7.55128
mmu-mir-5099	1	1	mmu-mir-5099	uq	26.9514	17.5558	20.4703	26.986	30.923	31.6109	22.7852	27.3117	69.231	43.9335	51.2257	48.6164	28.3372	33.0648	34.7873
mmu-mir-5099-pre	1	1	mmu-mir-5099-pre	uq	0	0	0	0	0	0	0	0	0	0	0	0	0	0	0
mmu-mir-5100	1	1	mmu-mir-5100	uq	0.539028	0.675224	0	3.85515	2.01671	0.49392	0.759505	0	0	2.39637	0.948624	0.665979	0	0	0.809008
mmu-mir-5100-pre	1	1	mmu-mir-5100-pre	uq	0	0	0	0	0	0	0	0	0	0	0	0	0	0	0
mmu-mir-5101	1	1	mmu-mir-5101	uq	0.539028	0	0	0	0	0.987841	0	0	0.876342	0	0	0	0	0.55108	0
mmu-mir-5101-pre	1	1	mmu-mir-5101-pre	uq	0	0	0	0	0	0	0	0	0	0	0	0	0	0	0
mmu-mir-5102	1	1	mmu-mir-5102	uq	1.07806	2.02567	3.962	3.85515	344.858	47.9103	34.1777	14.0352	14.8978	3.19516	0.948624	3.32989	41.04	6.06188	12.9441
mmu-mir-5102-pre	1	1	mmu-mir-5102-pre	uq	9.16348	11.4788	19.1497	31.805	1162.97	181.763	107.09	56.1407	75.3654	27.1589	21.8183	27.3051	115.303	17.6346	35.5963
mmu-mir-5103	1	1	mmu-mir-5103	uq	0	0	0	0	0	0	0	0	0	0	0	0	0	0	0
mmu-mir-5103-pre	1	1	mmu-mir-5103-pre	uq	0	0	0	0	0	0	0	0	0	0	0	0	0	0	0
mmu-mir-5104	1	1	mmu-mir-5104	uq	0	0	0	0	0	0	0	0	0	0	1.89725	0.665979	0	1.65324	0.809008
mmu-mir-5104-pre	1	1	mmu-mir-5104-pre	uq	0	0	0	0	0	0	0	0	0	0	0	0	0	0	0
mmu-mir-5105	1	1	mmu-mir-5105	uq	3.23417	11.4788	5.94299	17.3482	155.959	42.9711	37.9753	15.9318	8.76342	7.9879	4.74312	13.9855	28.3372	12.6749	19.4162
mmu-mir-5105-pre	1	1	mmu-mir-5105-pre	uq	213.455	244.431	229.796	487.676	2984.74	955.242	917.482	545.096	580.138	325.906	516.051	497.486	1025.51	391.818	353.132
mmu-mir-5106	1	1	mmu-mir-5106	uq	0	0	0.660333	0	0	0	0	0	0	0	0	0	0	0	0
mmu-mir-5106-pre	1	1	mmu-mir-5106-pre	uq	0	0	0	0	0	0	0	0	0	0	0	0	0	0	0
mmu-mir-5107	1	1	mmu-mir-5107	uq	1.07806	0.675224	0.660333	0	2.68895	4.44528	2.27852	0.379329	4.38171	1.59758	4.74312	1.99794	0	6.06188	2.42702
mmu-mir-5107-pre	1	1	mmu-mir-5107-pre	uq	1.61708	0.675224	1.32067	2.89136	2.01671	1.97568	3.79753	0.758659	5.25805	3.99395	7.58899	2.66391	1.95429	6.61297	6.47206
mmu-mir-5108	1	1	mmu-mir-5108	uq	0	0	0	0	0	0	0	0	0	0	0	0	0	0	0
mmu-mir-5108-pre	1	1	mmu-mir-5108-pre	uq	0	0	0	0	0	0	0	0	0	0	0.948624	0	0	0	0
mmu-mir-5109	1	1	mmu-mir-5109	uq	31.8027	70.8986	60.7506	113.727	8048.04	1281.23	805.835	365.294	503.02	170.941	123.321	109.22	971.281	161.467	241.893
mmu-mir-5109-pre	1	1	mmu-mir-5109-pre	uq	0	0	0	0	2.68895	0	1.51901	0.758659	0	0	0	0	0	0	0
mmu-mir-511-3p	1	1	mmu-mir-511-3p	uq	33.9588	21.6072	15.848	26.0222	26.8895	24.2021	30.3802	20.4838	35.0537	55.1165	29.4073	28.6371	45.9257	30.8605	59.0576
mmu-mir-511-5p	1	1	mmu-mir-511-5p	uq	6.46834	10.8036	4.62233	8.67408	3.36119	2.96352	6.07604	3.79329	4.38171	24.7625	9.48624	9.3237	10.7486	8.26621	8.89909
mmu-mir-511-pre	1	1	mmu-mir-511-pre	uq	0	0	0	0	0	0	0	0	0	0	0	0	0	0	0
mmu-mir-5110	1	1	mmu-mir-5110	uq	0	0	0	0	0	0	0	0	0	0	0	0	0	0	0
mmu-mir-5110-pre	1	1	mmu-mir-5110-pre	uq	0	0	0	0	0	0	0	0	0	0	0	0	0	0	0
mmu-mir-5111-3p	1	1	mmu-mir-5111-3p	uq	0	0	0	0	0	0	0	0	0	0	0	0	0	0	0
mmu-mir-5111-5p	1	2	mmu-mir-1957;mmu-mir-5111-5p	ui	0	0.337612	0	0	0	0	0	0.189665	0	0	0	0	0	0.55108	0
mmu-mir-5111-pre	1	1	mmu-mir-5111-pre	uq	0	0	0	0	0.672238	0	0	0	0	0	0	0	0	0	0
mmu-mir-5112	1	1	mmu-mir-5112	uq	0	0	0	0	0	0	0	0	0	0	0	0	0	0	0
mmu-mir-5112-pre	1	1	mmu-mir-5112-pre	uq	0	0	0	0	0	0	0	0	0	0	0	0	0	0	0
mmu-mir-5113	1	1	mmu-mir-5113	uq	1.07806	0	0	0.963787	0.672238	0.49392	0	0	1.75268	2.39637	0.948624	0.665979	0	1.10216	0.809008
mmu-mir-5113-pre	1	1	mmu-mir-5113-pre	uq	0	0	0	0	0	0	0	0	0	0	0	0	0	0	0
mmu-mir-5114	1	1	mmu-mir-5114	uq	0	0	0	1.92757	0	1.48176	0.759505	0.758659	2.62903	0.79879	3.79449	1.33196	0.977144	0.55108	1.61802
mmu-mir-5114-pre	1	1	mmu-mir-5114-pre	uq	0	0	0	0	0	0	0.759505	0	0	0	0	0	0	0	0
mmu-mir-5115	1	1	mmu-mir-5115	uq	3.7732	5.4018	8.58433	10.6017	61.1737	18.769	23.5447	4.55195	14.0215	6.39032	5.69174	9.98968	24.4286	7.16405	8.89909
mmu-mir-5115-pre	1	1	mmu-mir-5115-pre	uq	0	0	0	0	0.672238	0	0	0.379329	0	0	0	0	0	0	0
mmu-mir-5116	1	1	mmu-mir-5116	uq	0	0	0	0	0.672238	0	0	0.758659	0	0	0.948624	0	0	0.55108	0
mmu-mir-5116-pre	1	1	mmu-mir-5116-pre	uq	0	0	0	0	0	0	0	0	0	0	0	0	0	0	0.809008
mmu-mir-5117-3p	1	1	mmu-mir-5117-3p	uq	2.69514	2.7009	2.64133	7.71029	4.70567	8.39665	7.59505	3.41396	6.13439	4.79274	15.178	13.3196	5.86286	14.3281	4.04504
mmu-mir-5117-5p	1	1	mmu-mir-5117-5p	uq	0.539028	0.675224	1.32067	0.963787	0.672238	0.49392	1.51901	0	2.62903	1.59758	5.69174	1.33196	0.977144	2.7554	1.61802
mmu-mir-5117-pre	1	1	mmu-mir-5117-pre	uq	0	0	0	0	0	0	0	0	0	0	0.948624	0	0	0	0
mmu-mir-5118	1	1	mmu-mir-5118	uq	0	0	0	0	0	0	0	0	0	0.265997	0	0	0	0	0
mmu-mir-5118-pre	1	1	mmu-mir-5118-pre	uq	0	0	0	0	0	0	0	0	0	0	0	0	0	0	0
mmu-mir-5119	1	1	mmu-mir-5119	uq	0.539028	0	1.32067	0.963787	3.36119	0.49392	2.27852	1.89665	1.75268	0	0	1.99794	0	0.55108	0
mmu-mir-5119-pre	1	1	mmu-mir-5119-pre	uq	0	0	0	0	0	0	0	0	0	0	0	0	0	0	0
mmu-mir-5120	1	1	mmu-mir-5120	uq	0	0.675224	0	0	0	0.987841	0	0	0	0	3.79449	0.665979	0	2.20432	0
mmu-mir-5120-pre	1	1	mmu-mir-5120-pre	uq	0	0	0	0	0	0	0	0	0	0	0	0	0	0	0
mmu-mir-5121	1	1	mmu-mir-5121	uq	17.7879	6.75224	8.58433	21.2033	29.5785	24.696	22.7852	15.5525	21.9086	17.5734	42.6881	15.9835	16.6114	58.4145	12.9441
mmu-mir-5121-pre	1	1	mmu-mir-5121-pre	uq	0	0	0	0	0	0	0	0	0	0	0	0	0	0	0
mmu-mir-5122	1	1	mmu-mir-5122	uq	0	2.02567	0	0	1.34448	1.48176	1.51901	0	1.75268	1.59758	3.79449	4.66185	2.93143	2.7554	3.23603
mmu-mir-5122-pre	1	1	mmu-mir-5122-pre	uq	0	0	0	0	0	0	0	0	0	0	0	0	0	0	0
mmu-mir-5123	1	1	mmu-mir-5123	uq	1.61708	0	0.660333	0.963787	0	0	0	0	0	0.79879	1.89725	0	0.977144	1.10216	0.809008
mmu-mir-5123-pre	1	1	mmu-mir-5123-pre	uq	0	0	0	0	0	0	0	0	0	0.79879	0.948624	0.665979	0	0	0
mmu-mir-5124	1	1	mmu-mir-5124	uq	0	0	0	0	0	0	0	0	0	0	0	0	0	0	0
mmu-mir-5124-pre	1	1	mmu-mir-5124-pre	uq	0	0	0	0	0	0	0	0	0	0	0	0	0.977144	0.55108	0
mmu-mir-5125	1	1	mmu-mir-5125	uq	0	0.675224	0	0	0	0	0	0	0	0	0	0	0	0	0
mmu-mir-5125-pre	1	1	mmu-mir-5125-pre	uq	0	0	0	0	0	0	0	0	0	0	0	0	0	0	0
mmu-mir-5126	1	1	mmu-mir-5126	uq	3.7732	0.675224	0	8.67408	10.7558	10.8662	6.07604	5.31061	5.25805	5.59153	9.48624	5.32783	5.86286	1.65324	2.42702
mmu-mir-5126-pre	1	1	mmu-mir-5126-pre	uq	0	0	0	0	0	0	0	0	0	0	0	0	0	0	0
mmu-mir-5127	1	1	mmu-mir-5127	uq	0	0	0	0	0	0	0	0	0	0	0	0	0	0	0
mmu-mir-5127-pre	1	1	mmu-mir-5127-pre	uq	0	0	0	0	0	0	0	0	0	0	0	0	0	0	0
mmu-mir-5128	1	1	mmu-mir-5128	uq	0	0	0	0	0	0	0.759505	0	0	0	0	0	-0.325389	0.27554	0
mmu-mir-5128-pre	1	1	mmu-mir-5128-pre	uq	0	0	0	0	0	0	0	0	0	0	0	0	0.488572	0.55108	0
mmu-mir-5129	1	1	mmu-mir-5129	uq	0	0	0	0	0.672238	0.49392	0.759505	0.379329	0	0.79879	0.948624	0	1.95429	0	0.809008
mmu-mir-5129-pre	1	1	mmu-mir-5129-pre	uq	0.539028	0.675224	0.660333	4.81893	1.34448	1.48176	2.27852	2.65531	1.75268	1.59758	6.64036	3.32989	1.95429	1.10216	2.42702
mmu-mir-5130	1	1	mmu-mir-5130	uq	0	0	0	0	0.672238	0.49392	0	0	0	0.79879	0	0	0	0	0
mmu-mir-5130-pre	1	1	mmu-mir-5130-pre	uq	0	0	0	0	0	0	0	0	0	0	0	0	0	0	0
mmu-mir-5131	1	1	mmu-mir-5131	uq	0	0	0	0	0	0	0	0	0	0	0	0	0	0	0
mmu-mir-5131-pre	1	1	mmu-mir-5131-pre	uq	0	0	0	0.963787	9.41133	2.4696	3.03802	0.758659	0.876342	0	0	0	0.977144	0.55108	0
mmu-mir-5132	1	1	mmu-mir-5132	uq	0.539028	0	0	0.963787	0	0	0	0	0	0	0	0.665979	0	0.55108	0
mmu-mir-5132-pre	1	1	mmu-mir-5132-pre	uq	0	0	0	0	0	0.49392	0	0.379329	0	0	0	0	0	0.55108	0
mmu-mir-5133	1	1	mmu-mir-5133	uq	0	0	0	0	0	0	0	0	0	0	0	0	0	0	0
mmu-mir-5133-pre	1	1	mmu-mir-5133-pre	uq	0	0	0	0	0	0	0	0	0	0	0	0	0	0	0
mmu-mir-5134	1	1	mmu-mir-5134	uq	0	0	0	0	0	0	0.759505	0	0	0	0	0	0	0	0.809008
mmu-mir-5134-pre	1	1	mmu-mir-5134-pre	uq	0	0	0	0	0	0	0	0	0	0	0	0	0	0	0
mmu-mir-5135	1	1	mmu-mir-5135	uq	0	0	0	0	0	0	0	0.379329	0	0	0	0	0	0	0
mmu-mir-5135-pre	1	1	mmu-mir-5135-pre	uq	0	0.675224	0	0	0	0	0	0	0	0	0	0	0	0	0
mmu-mir-5136	1	1	mmu-mir-5136	uq	0	0	0	0	0	0	0	0	0	0	0	0	0	0	0
mmu-mir-5136-pre	1	1	mmu-mir-5136-pre	uq	0	0	0	0	0	0	0	0	0	0	1.89725	0	0	0	0
mmu-mir-532-3p	1	1	mmu-mir-532-3p	uq	14.5538	13.5045	13.867	22.1671	18.1504	14.3237	22.7852	15.9318	21.9086	39.9395	24.6642	21.3113	27.36	24.7986	27.5063
mmu-mir-532-5p	1	1	mmu-mir-532-5p	uq	323.956	297.099	287.905	487.676	494.095	367.477	449.627	344.81	549.466	840.327	588.147	606.706	622.44	730.733	556.597
mmu-mir-532-pre	1	1	mmu-mir-532-pre	uq	0	0	0	0	0	0	0	0	0	0	0	0	0	0	0
mmu-mir-539-3p	1	1	mmu-mir-539-3p	uq	0	0	0	0	0	0	0.759505	0.379329	0.876342	0	0	0	0	0.55108	0.809008
mmu-mir-539-5p	1	1	mmu-mir-539-5p	uq	0.539028	0	0	0	0	0	0	0	1.75268	0.79879	0.948624	0.665979	1.95429	1.10216	0
mmu-mir-539-pre	1	1	mmu-mir-539-pre	uq	0	0	0	0	0	0	0	0	0	0	0	0	0	0	0
mmu-mir-540-3p	1	1	mmu-mir-540-3p	uq	9.70251	6.75224	7.92399	6.74651	8.06686	5.92704	10.6331	4.55195	14.0215	30.354	11.3835	14.6515	17.5886	12.1238	15.3711
mmu-mir-540-5p	1	1	mmu-mir-540-5p	uq	4.85125	2.02567	4.62233	1.92757	6.05014	2.4696	3.79753	3.03463	5.25805	7.18911	4.74312	4.66185	12.7029	8.81729	6.47206
mmu-mir-540-pre	1	1	mmu-mir-540-pre	uq	0	0	0	0	0	0	0	0	0	0	0	0	0	0	0
mmu-mir-541-3p	1	1	mmu-mir-541-3p	uq	0	0	0	0	0	0	0	0	0	0	0.948624	0	0	0	0
mmu-mir-541-5p	1	1	mmu-mir-541-5p	uq	327.19	195.815	274.698	204.323	404.015	314.133	300.004	252.633	648.493	1077.57	397.473	578.069	600.943	451.335	606.756
mmu-mir-541-pre	1	1	mmu-mir-541-pre	uq	0	0	0	0	0	0	0	0	0	0	0	0	0	0	0
mmu-mir-542-3p	1	1	mmu-mir-542-3p	uq	11.3196	20.932	17.1687	23.1309	28.234	16.2994	25.0637	19.7251	19.2795	25.5613	18.9725	22.6433	26.3829	14.8792	35.5963
mmu-mir-542-5p	1	1	mmu-mir-542-5p	uq	2.69514	4.05135	5.28266	6.74651	5.37791	6.42096	5.31654	6.06927	8.76342	7.9879	4.74312	12.6536	6.84	4.40864	6.47206
mmu-mir-542-pre	1	1	mmu-mir-542-pre	uq	0	0	0	0	0	0	0	0	0	0	0	0	0	0	0
mmu-mir-543-3p	1	1	mmu-mir-543-3p	uq	3.7732	2.02567	0	0.963787	0.672238	1.48176	3.03802	1.13799	2.62903	3.19516	3.79449	2.66391	2.93143	2.7554	3.23603
mmu-mir-543-5p	1	1	mmu-mir-543-5p	uq	0.539028	0	0	0	0	0	0	0.758659	0.876342	0	0	0	0	0	0
mmu-mir-543-pre	1	1	mmu-mir-543-pre	uq	0	0	0	0	0	0	0	0	0	0	0	0	0	0	0
mmu-mir-544-3p	1	1	mmu-mir-544-3p	uq	0	0	0	0	0	0	0	0	0.876342	0	0	0	0	0.55108	0
mmu-mir-544-5p	1	1	mmu-mir-544-5p	uq	0	0	0	0	0	0	0	0	0	0	0	0	0	0	0
mmu-mir-544-pre	1	1	mmu-mir-544-pre	uq	0	0	0	0	0	0	0	0	0	0	0	0	0	0	0
mmu-mir-546	1	1	mmu-mir-546	uq	0	0	0	0	0	0	0	0	0	0	0	0	0	0	0
mmu-mir-546-pre	1	1	mmu-mir-546-pre	uq	0	0	0	0	0	0	0	0	0	0	0	0	0	0	0
mmu-mir-547-3p	1	1	mmu-mir-547-3p	uq	0	0	0	0.963787	0	0	0	0.379329	0	0	0	0	0	0	0.809008
mmu-mir-547-5p	1	1	mmu-mir-547-5p	uq	0	0	0	0	0	0	0	0	0	0	0	0	0	0	0
mmu-mir-547-pre	1	1	mmu-mir-547-pre	uq	0	0	0	0	0	0	0	0	0	0	0	0	0	0	0
mmu-mir-551b-3p	1	1	mmu-mir-551b-3p	uq	0	1.35045	0	0	0	1.48176	2.27852	0.379329	0	0	0	0	0.977144	0.55108	0.809008
mmu-mir-551b-5p	1	1	mmu-mir-551b-5p	uq	0	0	0	0	0	0	0	0	0	0	0	0	0	0	0
mmu-mir-551b-pre	1	1	mmu-mir-551b-pre	uq	0	0	0	0	0	0	0	0	0	0	0	0	0.977144	0	0
mmu-mir-5615	4	4	mmu-mir-5615-1-3p;mmu-mir-5615-2-3p;mmu-mir-5615-1-5p;mmu-mir-5615-2-5p	cg	1.07806	0.675224	1.32067	2.89136	1.34448	0.987841	1.51901	0.758659	2.62903	1.59758	0	0.665979	0.977144	0.55108	2.42702
mmu-mir-5615-1-pre	1	1	mmu-mir-5615-1-pre	uq	0	0	0	0	0	0	0	0	0	0	0	0	0	0	0
mmu-mir-5615-2-pre	1	1	mmu-mir-5615-2-pre	uq	0	0	0	0	0	0	0	0	0	0	0	0	0	0	0
mmu-mir-5616-3p	1	1	mmu-mir-5616-3p	uq	0	0	0	0	0	0.49392	0	0	0	0	0	0.665979	0	0	0
mmu-mir-5616-5p	1	1	mmu-mir-5616-5p	uq	0	0	0	0	0	0	0	0	0	0	0	0	0	0	0
mmu-mir-5616-pre	1	1	mmu-mir-5616-pre	uq	0	0	0	0	0	0	0	0	0	0	0	0	0	0	0
mmu-mir-5617-3p	1	1	mmu-mir-5617-3p	uq	0	0	0	0	0	0	0	0	0	0	0	0	0	0	0
mmu-mir-5617-5p	1	1	mmu-mir-5617-5p	uq	0	0	0	0	0	0	0	0	0	0	0	0	0	0	0
mmu-mir-5617-pre	1	1	mmu-mir-5617-pre	uq	0	0	0	0	0	0	0	0	0	0	0	0	0	0	0
mmu-mir-5618-3p	1	1	mmu-mir-5618-3p	uq	0	0	0	0	0	0	0	0	0	0	0	0	0	0	0
mmu-mir-5618-5p	1	1	mmu-mir-5618-5p	uq	0	0	0	0	0.672238	0	0	0	0	0	0	0.665979	0	0	0
mmu-mir-5618-pre	1	1	mmu-mir-5618-pre	uq	0	0	0	0	0	0	0	0	0	0	0	0	0	0	0
mmu-mir-5619-3p	1	1	mmu-mir-5619-3p	uq	0	0	0.660333	0	0	0	0	0	0	0	0	0	0	0	0
mmu-mir-5619-5p	1	1	mmu-mir-5619-5p	uq	0	0	0	0	0	0	0	0	0	0	0	0	0	0	0
mmu-mir-5619-pre	1	1	mmu-mir-5619-pre	uq	0	0	0	0	0	0	0	0	0	0	0	0	0	0	0
mmu-mir-5620-3p	1	1	mmu-mir-5620-3p	uq	0	0	0	0	0	0	0.759505	0	0	0.79879	0	0	0	0	0.809008
mmu-mir-5620-5p	1	1	mmu-mir-5620-5p	uq	0	0	0	0.963787	0	0.49392	0	0.379329	0	1.59758	0	0	0	0	0
mmu-mir-5620-pre	1	1	mmu-mir-5620-pre	uq	0	0	0	0	0	0	0	0	0	0	0	0	0	0	0.809008
mmu-mir-5621-3p	1	1	mmu-mir-5621-3p	uq	0	0	0	0	0	0	0.759505	0	0	0	0	0	0	0.55108	0
mmu-mir-5621-5p	1	1	mmu-mir-5621-5p	uq	0	0	0	0	0	0	0	0	0	0	0	0	0	0	0
mmu-mir-5621-pre	1	1	mmu-mir-5621-pre	uq	0	0	0	0	0	0	0	0	0	0	0	0	0	0	0
mmu-mir-5622-3p	1	1	mmu-mir-5622-3p	uq	0	0	0	0	0	0	0	0	0	0	0	0	0	0	0
mmu-mir-5622-5p	1	1	mmu-mir-5622-5p	uq	0	0	0	0	0	0	0	0	0	0	0	0	0	0	0
mmu-mir-5622-pre	1	1	mmu-mir-5622-pre	uq	0	0	0	0	0	0	0	0	0	0	0	0	0	0	0
mmu-mir-5623-3p	1	1	mmu-mir-5623-3p	uq	0	0	0	0	0	0	0	0	0	0	0	0	0	0	0.809008
mmu-mir-5623-5p	1	1	mmu-mir-5623-5p	uq	0	0	0	0	0	0	0	0	0	0	0	0	0	0	0
mmu-mir-5623-pre	1	1	mmu-mir-5623-pre	uq	0	0	0	0	0	0	0	0	0	0	0	0	0	0	0
mmu-mir-5624	2	2	mmu-mir-5624-3p;mmu-mir-5624-5p	cg	0.539028	0	0	0	0	0	0	0.379329	0	0	0	0	0	0.55108	0
mmu-mir-5624-pre	1	1	mmu-mir-5624-pre	uq	0	0	0	0	0	0	0	0	0	0	0	0	0	0	0
mmu-mir-5625-3p	1	1	mmu-mir-5625-3p	uq	0	0	0	0	0	0	0	0	0	0	0	0	0	0	0
mmu-mir-5625-5p	1	1	mmu-mir-5625-5p	uq	0	0	0	0	0	0	0	0	0	0	0	0	0	0	0
mmu-mir-5625-pre	1	1	mmu-mir-5625-pre	uq	0	0	0	0	0	0	0	0	0	0	0	0	0	1.10216	0
mmu-mir-5626-3p	1	1	mmu-mir-5626-3p	uq	0.539028	0	0	0	0	0	0	0	0	0	0	0	0	0	0
mmu-mir-5626-5p	1	1	mmu-mir-5626-5p	uq	0	0	0	0	0	0	0.759505	0	0	0	0	0	0	0	0
mmu-mir-5626-pre	1	1	mmu-mir-5626-pre	uq	0	0	0	0	0	0	0	0	0	0	0	0	0	0	0
mmu-mir-5627-3p	1	1	mmu-mir-5627-3p	uq	0	0	0	0.963787	0	0	0.759505	0	0	0	0	0.665979	0.977144	0.55108	0.809008
mmu-mir-5627-5p	1	1	mmu-mir-5627-5p	uq	0	0	0	0	0	0	0	0	0.876342	0	0	0	0	0	0
mmu-mir-5627-pre	1	1	mmu-mir-5627-pre	uq	0	0	0	0	0	0	0	0	0	0	0	0	0	0	0
mmu-mir-568	1	1	mmu-mir-568	uq	0	0	0	0	0	0	0	0	0	0	0	0	0	0	0
mmu-mir-568-pre	1	1	mmu-mir-568-pre	uq	0	0	0	0	0	0	0	0	0	0	0	0	0	0	0
mmu-mir-5709	1	1	mmu-mir-5709	uq	1.07806	0	0	0.963787	0	0.987841	0	1.13799	1.75268	0	2.84587	1.33196	2.93143	1.10216	1.61802
mmu-mir-5709-pre	1	1	mmu-mir-5709-pre	uq	0	0	0	0	0.672238	0	0	0	0	0	0	0	0	0	0
mmu-mir-5710	1	1	mmu-mir-5710	uq	0	0	0	0	0	0	0	0	0	0	0	0	0	0	0
mmu-mir-5710-pre	1	1	mmu-mir-5710-pre	uq	0	0	0	0	0	0	0	0	0	0	0	0	0	0	0
mmu-mir-574-3p	1	1	mmu-mir-574-3p	uq	117.508	90.4801	68.6746	153.242	165.371	148.176	165.572	155.525	167.381	247.625	158.42	202.457	192.497	200.042	192.544
mmu-mir-574-5p	1	1	mmu-mir-574-5p	uq	21.5611	15.5302	18.4893	32.7687	30.2507	28.1535	21.2661	29.967	15.7742	22.3661	16.1266	20.6453	23.4514	18.1069	21.0342
mmu-mir-574-pre	1	1	mmu-mir-574-pre	uq	0	0	0	0	4.03343	0.987841	0.759505	0.379329	0.876342	0.79879	0	0.665979	0	0	0
mmu-mir-582-3p	1	1	mmu-mir-582-3p	uq	51.7467	21.6072	42.2613	5.78272	19.4949	16.2994	28.1017	18.2078	35.0537	35.9456	23.7156	42.6226	38.1086	55.6591	19.4162
mmu-mir-582-5p	1	1	mmu-mir-582-5p	uq	15.0928	4.05135	5.28266	0	5.37791	3.95136	3.79753	1.89665	6.13439	2.39637	0	1.33196	10.7486	6.06188	5.66305
mmu-mir-582-pre	1	1	mmu-mir-582-pre	uq	0	0	0	0	0	0	0	0	0	0	0	0	0	0	0
mmu-mir-590-3p	1	1	mmu-mir-590-3p	uq	0	0	0	0	0	0	0	0	0	0	0	0	0	0	0
mmu-mir-590-5p	1	1	mmu-mir-590-5p	uq	0	0	0	0	0	0	0	0	0	0	0	0	0	0	0
mmu-mir-590-pre	1	1	mmu-mir-590-pre	uq	0	0	0	0	0	0	0	0	0	0	0	0	0	0	0
mmu-mir-592-3p	1	1	mmu-mir-592-3p	uq	0	0	0	0	0	0	0	0	0	0	0	0	0	0	0
mmu-mir-592-5p	1	1	mmu-mir-592-5p	uq	0.539028	0.675224	0	3.85515	0	0.49392	0	0	1.75268	0.79879	0	0.665979	0	3.30648	4.04504
mmu-mir-592-pre	1	1	mmu-mir-592-pre	uq	0	0	0	0	0	0	0	0	0	0	0	0	0	0	0
mmu-mir-598-3p	1	1	mmu-mir-598-3p	uq	8.62445	2.02567	5.28266	12.5292	16.1337	6.91488	11.3926	6.06927	4.38171	3.99395	4.74312	7.32576	16.6114	5.5108	4.04504
mmu-mir-598-5p	1	1	mmu-mir-598-5p	uq	0	0	0	0	0	0.49392	0	0	0	0	0	0	0	0	0
mmu-mir-598-pre	1	1	mmu-mir-598-pre	uq	0	0	0	0	0	0	0	0	0	0	0	0	0	0	0
mmu-mir-599	1	1	mmu-mir-599	uq	0	0	0	0	0	0	0	0	0	0	0	0	0	0	0
mmu-mir-599-pre	1	1	mmu-mir-599-pre	uq	0	0	0	0	0	0	0	0	0	0	0	0	0	0	0
mmu-mir-615-3p	1	1	mmu-mir-615-3p	uq	44.2003	40.5135	58.7696	64.5737	70.585	46.4285	72.153	40.9676	60.4676	47.1286	52.1743	39.2927	66.4458	49.5972	58.2486
mmu-mir-615-5p	1	1	mmu-mir-615-5p	uq	1.07806	1.35045	3.962	2.89136	2.01671	1.97568	3.03802	0.379329	0.876342	0.79879	0.948624	0.665979	1.95429	2.20432	0.809008
mmu-mir-615-pre	1	1	mmu-mir-615-pre	uq	0	0	0.660333	0	0	0	0	0.379329	0	0	0	0	0.488572	0	0
mmu-mir-652-3p	1	1	mmu-mir-652-3p	uq	25.8733	29.7099	20.4703	28.9136	28.9062	32.5987	31.8992	33.7603	61.3439	87.0681	70.1981	60.604	56.6743	49.0462	65.5296
mmu-mir-652-5p	1	1	mmu-mir-652-5p	uq	0.539028	0	0	0.963787	0	0	0	0.379329	0.876342	2.39637	0	0.665979	0	1.10216	1.61802
mmu-mir-652-pre	1	1	mmu-mir-652-pre	uq	0	0	0	0	0	0	0	0	0	0	0	0	0	0	0
mmu-mir-653-3p	1	1	mmu-mir-653-3p	uq	0	0	0	0	0	0	0	0	0	0	0	0	0	0	0
mmu-mir-653-5p	1	1	mmu-mir-653-5p	uq	0	0	0	0	0	10.3723	0.759505	5.68994	0	0	2.84587	0	0.977144	0.55108	0
mmu-mir-653-pre	1	1	mmu-mir-653-pre	uq	0	0	0	0	0	0	0	0	0	0	0	0	0	0	0
mmu-mir-654-3p	1	1	mmu-mir-654-3p	uq	0	0	0	0	0	0	0	0	0	0	0	0	0	0	0
mmu-mir-654-5p	1	1	mmu-mir-654-5p	uq	0	0	0	0	0	0	0	0	0	0	0	0	0	0	0
mmu-mir-654-pre	1	1	mmu-mir-654-pre	uq	0	0	0	0	0	0	0	0	0	0	0	0	0	0	0
mmu-mir-664-3p	1	1	mmu-mir-664-3p	uq	34.4978	28.3594	25.0926	44.3342	39.6621	40.5015	39.4943	30.7257	25.4139	25.5613	30.356	22.6433	23.4514	19.2878	27.5063
mmu-mir-664-5p	1	1	mmu-mir-664-5p	uq	9.70251	12.8293	13.867	27.9498	26.2173	19.2629	25.8232	26.1737	14.0215	23.9637	14.2294	22.6433	28.3372	13.777	29.9333
mmu-mir-664-pre	1	1	mmu-mir-664-pre	uq	0	0	0	0	0	0	0	0	0	0	0	0	0	0	0
mmu-mir-665-3p	1	1	mmu-mir-665-3p	uq	2.15611	0.675224	0	0	0.672238	0	0	0	1.75268	1.59758	1.89725	0.665979	1.95429	1.10216	0.809008
mmu-mir-665-5p	1	1	mmu-mir-665-5p	uq	0	0	0	0	0	0	0	0	0	0	0	0.665979	0	0	0
mmu-mir-665-pre	1	1	mmu-mir-665-pre	uq	0	0	0	0	0	0	0	0	0	0	0	0	0	0	0
mmu-mir-666-3p	1	1	mmu-mir-666-3p	uq	1.61708	0	1.981	1.92757	1.34448	0.49392	2.27852	0	0.876342	3.99395	0	3.32989	1.95429	2.7554	4.04504
mmu-mir-666-5p	1	1	mmu-mir-666-5p	uq	1.61708	2.02567	1.32067	4.81893	2.68895	1.48176	1.51901	1.51732	2.62903	5.59153	2.84587	2.66391	4.88572	3.30648	8.09008
mmu-mir-666-pre	1	1	mmu-mir-666-pre	uq	0	0	0	0	0	0	0	0	0	0	0	0	0	0	0
mmu-mir-667-3p	1	1	mmu-mir-667-3p	uq	0.539028	0.675224	0	0	2.01671	0.49392	1.51901	1.13799	3.50537	5.59153	0.948624	1.99794	0.977144	2.20432	0
mmu-mir-667-5p	1	1	mmu-mir-667-5p	uq	0	0	0	0.963787	0	0	0	0	0	0.79879	0	0	0	1.10216	0
mmu-mir-667-pre	1	1	mmu-mir-667-pre	uq	0	0	0	0	0	0	0	0	0.876342	0	0.948624	0	0	0	0
mmu-mir-668-3p	1	1	mmu-mir-668-3p	uq	3.23417	2.02567	5.28266	10.6017	6.72238	3.95136	5.31654	5.31061	7.88708	29.5552	6.64036	9.98968	11.7257	10.4705	18.6072
mmu-mir-668-5p	1	1	mmu-mir-668-5p	uq	0	0	0	0	0	0	0	0	0	0	0	0	0	0	0
mmu-mir-668-pre	1	1	mmu-mir-668-pre	uq	0	0	0	0	0	0	0	0	0	0	0	0	0	0	0
mmu-mir-669a-1-pre	1	1	mmu-mir-669a-1-pre	uq	0	0	0	0	0	0	0	0	0	0	0	0	0	0	0
mmu-mir-669a-10-pre	1	1	mmu-mir-669a-10-pre	uq	0	0	0	0	0	0	0	0	0	0	0	0	0	0	0
mmu-mir-669a-11-pre	1	1	mmu-mir-669a-11-pre	uq	0	0	0	0	0	0	0	0	0	0	0	0	0	0	0
mmu-mir-669a-12-pre	1	1	mmu-mir-669a-12-pre	uq	0	0	0	0	0	0	0	0	0	0	0	0	0	0	0
mmu-mir-669a-2-pre	1	1	mmu-mir-669a-2-pre	uq	0	0	0	0	0	0	0	0	0	0	0	0	0	0	0
mmu-mir-669a-3-3p	1	1	mmu-mir-669a-3-3p	uq	0	0	0	0	0	0.987841	0	0.379329	0	0	0	0	0.977144	0	0
mmu-mir-669a-3-pre	1	1	mmu-mir-669a-3-pre	uq	0	0	0	0	0	0	0	0	0	0	0	0	0	0	0
mmu-mir-669a-3p_669o-3p	12	12	mmu-mir-669a-7-3p;mmu-mir-669a-1-3p;mmu-mir-669a-5-3p;mmu-mir-669a-10-3p;mmu-mir-669a-8-3p;mmu-mir-669a-12-3p;mmu-mir-669a-11-3p;mmu-mir-669a-4-3p;mmu-mir-669a-2-3p;mmu-mir-669a-9-3p;mmu-mir-669a-6-3p;mmu-mir-669o-3p	cg	5.925	6.74144	3.29638	3.85129	6.71969	10.3783	7.59201	12.8957	11.3784	7.16994	15.1628	5.98581	10.7486	12.1238	5.66629
mmu-mir-669a-4-pre	1	1	mmu-mir-669a-4-pre	uq	0	0	0	0	0	0	0	0	0	0	0	0	0	0	0
mmu-mir-669a-5-pre	1	1	mmu-mir-669a-5-pre	uq	0	0	0	0	0	0	0	0	0	0	0	0	0	0	0
mmu-mir-669a-5p_669p-5p	14	14	mmu-mir-669a-8-5p;mmu-mir-669a-1-5p;mmu-mir-669a-5-5p;mmu-mir-669a-10-5p;mmu-mir-669a-12-5p;mmu-mir-669a-3-5p;mmu-mir-669p-2-5p;mmu-mir-669a-7-5p;mmu-mir-669p-1-5p;mmu-mir-669a-11-5p;mmu-mir-669a-4-5p;mmu-mir-669a-2-5p;mmu-mir-669a-9-5p;mmu-mir-669a-6-5p	cg	6.46726	3.36532	1.31274	1.91601	4.01864	4.93723	3.78537	3.41472	7.00548	6.38553	4.72794	5.31451	0.977144	13.2292	7.28107
mmu-mir-669a-6-pre	1	1	mmu-mir-669a-6-pre	uq	0	0	0	0	0	0	0	0	0	0	0	0	0	0	0
mmu-mir-669a-7-pre	1	1	mmu-mir-669a-7-pre	uq	0	0	0	0	0	0	0	0	0	0	0	0	0	0	0
mmu-mir-669a-8-pre	1	1	mmu-mir-669a-8-pre	uq	0	0	0	0	0	0	0	0	0	0	0	0	0	0	0
mmu-mir-669a-9-pre	1	1	mmu-mir-669a-9-pre	uq	0	0	0	0	0	0	0	0	0	0	0	0	0	0	0
mmu-mir-669b-3p	1	1	mmu-mir-669b-3p	uq	0	0	0	0	0	0	0	0	0	0	0	0	0	0.55108	0
mmu-mir-669b-pre	1	1	mmu-mir-669b-pre	uq	0	0	0	0	0	0	0	0	0	0	0	0	0	0	0
mmu-mir-669c-3p	1	1	mmu-mir-669c-3p	uq	0	0	0	0	0	0	0	0	0	0	0	0	0	0	0
mmu-mir-669c-5p	1	1	mmu-mir-669c-5p	uq	2.69514	1.35045	1.981	1.92757	2.68895	3.45744	3.79753	4.17262	3.50537	3.59456	4.74312	1.33196	4.88572	4.40864	1.61802
mmu-mir-669c-pre	1	1	mmu-mir-669c-pre	uq	0	0	0	0	0	0	0	0	0	0	0	0	0	0	0
mmu-mir-669d-2-pre	1	1	mmu-mir-669d-2-pre	uq	0	0	0	0	0	0	0	0	0	0	0	0	0	0	0
mmu-mir-669d-3p	2	2	mmu-mir-669d-2-3p;mmu-mir-669d-3p	cg	0.719063	0	0	0	0	0	0	0	0	0	0	0	0	0	0.809008
mmu-mir-669d-5p	2	2	mmu-mir-669d-2-5p;mmu-mir-669d-5p	cg	0	0	0	0	0.672238	0.49392	0.759505	1.13799	0	1.59758	1.89725	0.665979	0	3.85756	0.809008
mmu-mir-669d-pre	1	1	mmu-mir-669d-pre	uq	0	0	0	0	0.672238	0	0	0	0	0	0	0	0	0	0
mmu-mir-669e-3p	1	1	mmu-mir-669e-3p	uq	0	0	0	0	0	0	0	0	0	0	0	0	0	0	0
mmu-mir-669e-5p	1	1	mmu-mir-669e-5p	uq	0	0	0	0	0	0.49392	0	0	0	0	0	0	0	0.55108	0.809008
mmu-mir-669e-pre	1	1	mmu-mir-669e-pre	uq	0	0	0	0	0	0	0	0	0	0	0	0	0	0	0
mmu-mir-669f-3p	1	1	mmu-mir-669f-3p	uq	0	0	0.660333	0	0.672238	0.49392	0	1.51732	0.876342	0	0.948624	0	0	0	0
mmu-mir-669f-pre	1	1	mmu-mir-669f-pre	uq	0	0	0	0	0	0	0	0	0	0	0	0	0	0	0
mmu-mir-669g	1	1	mmu-mir-669g	uq	0	0	0	0	0	0	0	0	0	0	0	0	0	0	0
mmu-mir-669g-pre	1	1	mmu-mir-669g-pre	uq	0	0	0	0	0	0	0	0	0	0	0	0	0	0	0
mmu-mir-669h-3p	1	1	mmu-mir-669h-3p	uq	0	0	0	0	0	0	0	0	0	0	0	0	0	0	0
mmu-mir-669h-5p	1	1	mmu-mir-669h-5p	uq	0	0	0	0	0	0.49392	0	0	0	0	0	0	0	0	0
mmu-mir-669h-pre	1	1	mmu-mir-669h-pre	uq	0	0	0	0	0	0.49392	0	0	0	0	0	0	0	0	0
mmu-mir-669i	1	1	mmu-mir-669i	uq	0	0	0	0	0	0	0	0	0	0	0	0	0	0	0
mmu-mir-669i-pre	1	1	mmu-mir-669i-pre	uq	0	0	0	0	0	0	0	0	0	0	0	0	0	0	0
mmu-mir-669j	1	1	mmu-mir-669j	uq	0	0	0	0	0	0	0	0	0	0	0	0	0	0	0
mmu-mir-669j-pre	1	1	mmu-mir-669j-pre	uq	0	0	0	0	0	0	0	0	0	0	0	0	0	0	0
mmu-mir-669k-3p	1	1	mmu-mir-669k-3p	uq	0	0	0	0	0	0	0	0	0	0	0	0	0	0	0
mmu-mir-669k-5p	1	1	mmu-mir-669k-5p	uq	0	0	0	0	0	0	0	0	0	0	0	0	0	0	0
mmu-mir-669k-pre	1	1	mmu-mir-669k-pre	uq	0	0	0	0	0	0	0	0	0	0	0	0	0	0	0
mmu-mir-669l-3p	1	1	mmu-mir-669l-3p	uq	0.359532	0	0	0	0	0	0	0	0	0	0	0	0	0	0
mmu-mir-669l-5p	1	1	mmu-mir-669l-5p	uq	0.539028	0	0	0	0.672238	0.987841	0	0	0.876342	0.79879	0	0.665979	0	1.65324	0.809008
mmu-mir-669l-pre	1	1	mmu-mir-669l-pre	uq	0.539028	0	0	0	1.34448	0	0	0	0	0	0	0	0	0	0
mmu-mir-669m-1-pre	1	1	mmu-mir-669m-1-pre	uq	0	0	0	0	0	0	0	0	0	0	0	0	0	0	0
mmu-mir-669m-2-pre	1	1	mmu-mir-669m-2-pre	uq	0	0	0	0	0	0.987841	0	0.379329	0	0	0	0.665979	0	0	0
mmu-mir-669m-3p	2	2	mmu-mir-669m-2-3p;mmu-mir-669m-1-3p	cg	0	0	0	0	0	0	0	0	0	0	0	0	0	0	0
mmu-mir-669m-5pm_669b-5p_669f-5p_466m-5p	5	5	mmu-mir-466m-5p;mmu-mir-669b-5p;mmu-mir-669f-5p;mmu-mir-669m-1-5p;mmu-mir-669m-2-5p	cg	2.15557	0.674549	0.659672	0.962823	1.34313	0.988335	1.51825	1.89589	0.875466	1.92748	2.28998	2.66325	0	2.75485	1.61882
mmu-mir-669n	1	1	mmu-mir-669n	uq	0	0	0	0	0	0	0	0	0	0.399395	0	0	0	0	0
mmu-mir-669n-pre	1	1	mmu-mir-669n-pre	uq	0	0	0	0	0	0	0	0	0	0	0	0	0	0	0
mmu-mir-669o-5p	1	1	mmu-mir-669o-5p	uq	1.07806	0.675224	0	1.92757	0.672238	1.97568	2.27852	0.758659	0	0	0	1.99794	1.95429	3.30648	0
mmu-mir-669o-pre	1	1	mmu-mir-669o-pre	uq	0	0	0	0	0	0	0	0.379329	0	0	0	0	0	0	0
mmu-mir-669p-1-pre	1	1	mmu-mir-669p-1-pre	uq	0	0	0	0	0	0	0	0	0	0	0	0	0	0	0
mmu-mir-669p-2-pre	1	1	mmu-mir-669p-2-pre	uq	0	0	0	0	0	0	0	0	0	0	0	0	0	0	0
mmu-mir-669p-3p	2	2	mmu-mir-669p-1-3p;mmu-mir-669p-2-3p	cg	0	0	0	0	0	0	0	0	0	0	0	0	0	0	0
mmu-mir-670-3p	1	1	mmu-mir-670-3p	uq	0	1.35045	0.660333	0	0	0	0	0.379329	0.876342	0	0	0.665979	0	1.10216	0.809008
mmu-mir-670-5p	1	1	mmu-mir-670-5p	uq	0	0	0	0	0	0	0	0	0	0	0	0	0	0	0
mmu-mir-670-pre	1	1	mmu-mir-670-pre	uq	0	0	0	0	0	0	0	0	0	0	0	0	0	0	0
mmu-mir-671-3p	1	1	mmu-mir-671-3p	uq	26.4124	24.3081	36.9786	53.9721	21.5116	26.6717	34.1777	36.7949	54.3332	75.8851	44.5853	45.2865	32.2457	47.3929	54.2035
mmu-mir-671-5p	1	1	mmu-mir-671-5p	uq	4.85125	5.4018	3.962	6.74651	4.70567	5.43312	2.27852	5.68994	4.38171	11.1831	8.53761	7.99174	3.90857	4.40864	3.23603
mmu-mir-671-pre	1	1	mmu-mir-671-pre	uq	0	0	0.660333	0	0	0	0	0	0	1.59758	0.948624	0	0	0.55108	1.61802
mmu-mir-672-3p	1	1	mmu-mir-672-3p	uq	0	0	0	0	0	0.49392	0	0.758659	0	0.79879	0	0.665979	0	0	0
mmu-mir-672-5p	1	1	mmu-mir-672-5p	uq	7.00736	4.05135	3.30166	0.963787	1.34448	4.9392	1.51901	4.93128	2.62903	0.79879	0	2.66391	0.977144	3.30648	0.809008
mmu-mir-672-pre	1	1	mmu-mir-672-pre	uq	0	0	0	0	0	0	0	0	0	0	0	0	0	0	0
mmu-mir-673-3p	1	1	mmu-mir-673-3p	uq	1.07806	0.675224	0.660333	0	3.36119	0	1.51901	0.758659	5.25805	3.19516	0.948624	1.33196	1.95429	3.30648	1.61802
mmu-mir-673-5p	1	1	mmu-mir-673-5p	uq	11.8586	4.72657	7.26366	5.78272	15.4615	7.4088	9.87357	9.48323	17.5268	21.5673	7.58899	13.9855	9.77144	16.5324	17.7982
mmu-mir-673-pre	1	1	mmu-mir-673-pre	uq	0	0	0	0	0	0	0	0	0	0	0	0	0	0	0.404504
mmu-mir-674-3p	1	1	mmu-mir-674-3p	uq	25.3343	18.2311	20.4703	41.4428	16.1337	26.1778	28.8612	27.3117	63.0966	116.623	62.6092	55.9422	76.2172	67.7829	94.6539
mmu-mir-674-5p	1	1	mmu-mir-674-5p	uq	9.16348	6.07702	7.26366	9.63787	9.41133	8.89057	11.3926	6.4486	18.4032	33.5492	17.0752	16.6495	14.6572	18.1857	15.3711
mmu-mir-674-pre	1	1	mmu-mir-674-pre	uq	0.539028	0.675224	0	0	0	0.49392	0	0.379329	0.876342	0.79879	2.84587	0	0	0.55108	0
mmu-mir-675-3p	1	1	mmu-mir-675-3p	uq	0	0	0	0	0	0	0	0	0	0	0	0	0	0	0
mmu-mir-675-5p	1	1	mmu-mir-675-5p	uq	0	0	0	0	0	0	0	0	0	0	0	0	0	0	0
mmu-mir-675-pre	1	1	mmu-mir-675-pre	uq	0	0	0	0	0	0	0	0	0	0	0	0	0	0	0
mmu-mir-676-3p	1	1	mmu-mir-676-3p	uq	144.46	195.14	142.632	345.999	246.039	205.965	166.332	246.564	168.258	226.856	156.523	239.752	196.406	203.349	133.486
mmu-mir-676-5p	1	1	mmu-mir-676-5p	uq	36.1149	54.6932	42.9216	59.7548	37.6453	36.5501	43.2918	53.1061	38.559	38.3419	36.0477	59.9381	41.04	38.5756	41.2594
mmu-mir-676-pre	1	1	mmu-mir-676-pre	uq	0	0	0	0	0	0	0	0	0	0	0	0	0	0	0
mmu-mir-677-3p	1	1	mmu-mir-677-3p	uq	0	0	0	0	1.34448	0	0	0	0	0	0	0.665979	0.977144	0	0
mmu-mir-677-5p	1	1	mmu-mir-677-5p	uq	6.46834	4.72657	3.962	3.85515	4.03343	3.95136	4.55703	4.17262	7.88708	7.9879	2.84587	1.33196	5.86286	5.5108	5.66305
mmu-mir-677-pre	1	1	mmu-mir-677-pre	uq	0	0	0	0	0	0	0	0	0	0	0	0	0	0	0
mmu-mir-678	1	1	mmu-mir-678	uq	0	0	0	0	0	0	0	0	0	0	0	0	0	0	0
mmu-mir-678-pre	1	1	mmu-mir-678-pre	uq	0	0	0	0	0	0	0	0	0	0	0	0	0	0	0
mmu-mir-679-3p	1	1	mmu-mir-679-3p	uq	0	0	0	0	0	0	0	0	0	0	0	0	0	0	0
mmu-mir-679-5p	1	1	mmu-mir-679-5p	uq	3.7732	3.37612	1.32067	0.963787	2.68895	1.48176	0.759505	0.379329	0.876342	3.19516	0.948624	0.665979	4.88572	2.20432	3.23603
mmu-mir-679-pre	1	1	mmu-mir-679-pre	uq	0	0	0	0	0	0	0	0	0	0	0	0	0	0	0
mmu-mir-680	3	3	mmu-mir-680-3;mmu-mir-680-1;mmu-mir-680-2	cg	0	0	0	0	0	0	0	0	0	0	0	0	0	0	0
mmu-mir-680-1-pre	1	1	mmu-mir-680-1-pre	uq	0	0	0	0	0	0	0	0	0	0	0	0	0	0	0
mmu-mir-680-2-pre	1	1	mmu-mir-680-2-pre	uq	0	0	0	0	0	0.49392	0.759505	0	0	0	0	0	0	0	0
mmu-mir-680-3-pre	1	1	mmu-mir-680-3-pre	uq	0	0	0	0	0	0	0	0	0	0	0	0	0	0	0
mmu-mir-681	1	1	mmu-mir-681	uq	0	0	0	0	0	0	0	0	0	0	0	0	0	0	0
mmu-mir-681-pre	1	1	mmu-mir-681-pre	uq	0	0	0	0	0	0	0	0	0	0	0	0	0	0	0
mmu-mir-682	1	1	mmu-mir-682	uq	0	0	0	0	0.672238	0	0	0.379329	0	0	0	0	0	0	0
mmu-mir-682-pre	1	1	mmu-mir-682-pre	uq	0.539028	0	0	0	4.70567	1.48176	0.759505	0	0	0	0	1.99794	0	0	0
mmu-mir-683	2	2	mmu-mir-683-2;mmu-mir-683-1	cg	0	0	0	0	0	0	0	0	0	0	0	0	0	0	0
mmu-mir-683-1-pre	1	1	mmu-mir-683-1-pre	uq	0	0	0	0	0	0	0	0	0	0	0	0	0	0	0
mmu-mir-683-2-pre	1	1	mmu-mir-683-2-pre	uq	0	0	0	0	0	0	0	0	0	0	0	0	0	0	0
mmu-mir-684	2	2	mmu-mir-684-2;mmu-mir-684-1	cg	0	0	0	0	0	0	0	0	0	0	0	0	0	0	0
mmu-mir-684-1-pre	1	1	mmu-mir-684-1-pre	uq	0	0	0	0.481893	0	0	0	0	0	0	0	0	0.977144	0	0
mmu-mir-684-2-pre	1	1	mmu-mir-684-2-pre	uq	0	0	0	0.481893	0	0	0	0	0	0	0	0	0.977144	0	0
mmu-mir-686	1	1	mmu-mir-686	uq	0	0	0	0	0	0	0	0	0	0	0	0	0	0	0
mmu-mir-686-pre	1	1	mmu-mir-686-pre	uq	0	0	0	0	0	0	0	0	0	0	0	0	0	0	0
mmu-mir-687	1	1	mmu-mir-687	uq	0	0	0	0	0	0	0	0	0	0	0	0	0	0	0
mmu-mir-687-pre	1	1	mmu-mir-687-pre	uq	0	0	0	0	0	0	0	0	0	0	0	0	0	0	0
mmu-mir-688	1	1	mmu-mir-688	uq	0	0	0	0	0	0	0	0	0	0	0	0	0	0	0
mmu-mir-688-pre	1	1	mmu-mir-688-pre	uq	0	0	0	0	0	0	0	0	0	0	0	0	0	0	0
mmu-mir-690	1	1	mmu-mir-690	uq	11.3196	6.07702	7.92399	15.4206	41.0065	20.7447	28.8612	16.3112	12.2688	19.171	17.0752	15.9835	25.4057	18.7367	11.3261
mmu-mir-690-pre	1	1	mmu-mir-690-pre	uq	0	0	0	0	0	0	0	0	0	0	0	0	0	0	0
mmu-mir-691	1	1	mmu-mir-691	uq	0	0	0	0	0	0	0	0	0	0	0	0	0	0	0
mmu-mir-691-pre	1	1	mmu-mir-691-pre	uq	0	0	0	0	0	0	0	0	0	0	0	0	0	0	0
mmu-mir-692	2	2	mmu-mir-692-1;mmu-mir-692-2	cg	0.539028	0.675224	0	0	2.01671	0.987841	0	0.758659	0	0.79879	0	0.665979	0.977144	0.55108	0
mmu-mir-692-1-pre	1	1	mmu-mir-692-1-pre	uq	0	0	0	0.481893	0.336119	0	0	0	0	0	0	0	0.977144	0.27554	0
mmu-mir-692-2-pre	1	1	mmu-mir-692-2-pre	uq	0.539028	0	0	0.481893	1.6806	0.49392	0	1.89665	0	2.39637	0	0	2.93143	0.27554	0.809008
mmu-mir-693-3p	1	1	mmu-mir-693-3p	uq	0	0.675224	0	0.963787	0	0.49392	0	0	0	0	0	0	0	0.55108	0
mmu-mir-693-5p	1	1	mmu-mir-693-5p	uq	0	0	0	0	0	0	0.759505	0	0	0	0	0.665979	0	0.55108	0
mmu-mir-693-pre	1	1	mmu-mir-693-pre	uq	0	0	0	0	0	0	0	0	0	0	0	0	0	0	0
mmu-mir-694	1	1	mmu-mir-694	uq	0	0	0	0.963787	0.672238	0.49392	0	0.379329	0	0	0	0	0	0	0
mmu-mir-694-pre	1	1	mmu-mir-694-pre	uq	0	0	0	0	0	0	0	0	0	0	0	0	0	0	0
mmu-mir-695	1	1	mmu-mir-695	uq	0	0	0	0	0	0	0	0	0	0	0	0	0	0	0
mmu-mir-695-pre	1	1	mmu-mir-695-pre	uq	0	0	0	0	0	0	0	0	0	0	0	0	0	0	0
mmu-mir-696	1	1	mmu-mir-696	uq	0	0	0	0	0.672238	0.49392	0	0	0	0	0	0	0	0	0
mmu-mir-696-pre	1	1	mmu-mir-696-pre	uq	0	0	0.660333	0	2.68895	0.49392	0.759505	0	0	0.79879	0	0.665979	0.977144	0	0
mmu-mir-697	1	1	mmu-mir-697	uq	0	0	0	0	0	0	0	0	0	0	0	0	0	0	0
mmu-mir-697-pre	1	1	mmu-mir-697-pre	uq	0	0	0	0	0	0	0	0	0	0	0	0	0	0	0
mmu-mir-698	1	1	mmu-mir-698	uq	0	0	0	0	0	0	0	0	0	0	0	0	0	0	0
mmu-mir-698-pre	1	1	mmu-mir-698-pre	uq	0	0	0	0	0	0	0	0	0	0	0	0	0	0	0
mmu-mir-700-3p	1	1	mmu-mir-700-3p	uq	2.69514	2.7009	0.660333	0	2.68895	1.48176	2.27852	1.89665	0.876342	1.59758	0	0.665979	1.95429	2.7554	3.23603
mmu-mir-700-5p	1	1	mmu-mir-700-5p	uq	8.62445	4.72657	7.26366	7.71029	6.05014	7.90273	7.59505	8.34524	6.13439	7.18911	12.3321	5.99381	4.88572	12.1238	8.09008
mmu-mir-700-pre	1	1	mmu-mir-700-pre	uq	0	0	0	0	0	0	0	0	0	0	0	0	0.977144	0	0
mmu-mir-701-3p	1	1	mmu-mir-701-3p	uq	1.07806	2.02567	1.32067	1.92757	1.34448	0.987841	0	0.758659	0	0.79879	0	0.665979	0	0.55108	2.42702
mmu-mir-701-5p	1	1	mmu-mir-701-5p	uq	0.539028	0.675224	0	0.963787	0.672238	0	0.759505	0.758659	0	0	3.79449	0.665979	0	0.55108	0
mmu-mir-701-pre	1	1	mmu-mir-701-pre	uq	0	0	0	0	0	0	0	0	0	0	0	0	0	0	0
mmu-mir-702	1	1	mmu-mir-702	uq	1.61708	0.675224	0	0.963787	0	0	0.759505	0.758659	1.75268	2.39637	1.89725	4.66185	0	1.10216	0.809008
mmu-mir-702-pre	1	1	mmu-mir-702-pre	uq	0.539028	0	0	0	0	0	0	0	0	0	0	0	0	0	0
mmu-mir-703	1	1	mmu-mir-703	uq	0	0	0	0	0	0	0	0	0	0	0	0	0	0	0
mmu-mir-703-pre	1	1	mmu-mir-703-pre	uq	0	0	0	0.963787	1.34448	0.987841	0	0	0	0	0	0	0.977144	0	0
mmu-mir-704	1	1	mmu-mir-704	uq	0.539028	0	0.660333	0	0	0	0	0	0	0	0	0	0	0	0
mmu-mir-704-pre	1	1	mmu-mir-704-pre	uq	0	0	0	0	0	0	0	0	0	0	0	0	0	0	0
mmu-mir-705	1	1	mmu-mir-705	uq	0	0	0	0	0	0	0	0	0	0	0	0	0	0	0
mmu-mir-705-pre	1	1	mmu-mir-705-pre	uq	0	0	0	0	0	0	0	0	0	0	0	0	0	0	0
mmu-mir-706	1	1	mmu-mir-706	uq	0	1.35045	0	0.963787	0.672238	0	0	1.13799	0.876342	0	0	0.665979	0	0.55108	0
mmu-mir-706-pre	1	1	mmu-mir-706-pre	uq	0	0	0	0	0	0	0	0	0	0	0	0	0	0	0
mmu-mir-707	1	1	mmu-mir-707	uq	0	0	0	0	0	0	0	0	0	0	0	0	0	0	0
mmu-mir-707-pre	1	1	mmu-mir-707-pre	uq	0	0	0	0	0	0	0	0	0	0	0	0	0	0	0
mmu-mir-708-3p	1	1	mmu-mir-708-3p	uq	796.144	910.878	1173.41	1078.48	1093.73	725.569	1135.46	631.583	489.875	385.816	607.119	834.471	859.886	405.044	591.385
mmu-mir-708-5p	1	1	mmu-mir-708-5p	uq	492.133	415.938	606.846	630.317	883.993	594.186	830.898	425.228	261.15	193.307	378.501	487.496	369.36	180.203	300.951
mmu-mir-708-pre	1	1	mmu-mir-708-pre	uq	1.61708	2.02567	2.64133	2.89136	2.01671	3.95136	3.79753	3.79329	1.75268	3.19516	0	2.66391	2.93143	0.55108	1.61802
mmu-mir-709	1	1	mmu-mir-709	uq	0	0	0	0	0	0.49392	1.51901	0.379329	0	0.79879	0.948624	0.665979	0	0.826621	0
mmu-mir-709-pre	1	1	mmu-mir-709-pre	uq	0	0	0	0	0	0	0	0	0	0	0	0	0	0	0
mmu-mir-710	1	1	mmu-mir-710	uq	0	0	0	0	0	0	0	0	0	0	0	0	0	0	0
mmu-mir-710-pre	1	1	mmu-mir-710-pre	uq	0	0	0	0	0	0	0	0	0	0	0	0	0	0	0
mmu-mir-711	1	1	mmu-mir-711	uq	0	0	0	0	0	0	0	0	0	0	0	0	0	0	0
mmu-mir-711-pre	1	1	mmu-mir-711-pre	uq	0	0	0	0	0	0	0	0	0	0	0	0	0	0	0
mmu-mir-712-3p	1	1	mmu-mir-712-3p	uq	0	0	0	0	0	0.49392	0	0	0	0	0	0	0	0	0
mmu-mir-712-5p	1	1	mmu-mir-712-5p	uq	1.07806	0	0	0.963787	10.0836	1.48176	1.51901	0	4.38171	1.59758	0.948624	0.665979	1.95429	2.7554	4.04504
mmu-mir-712-pre	1	1	mmu-mir-712-pre	uq	0.539028	0.675224	0	0	6.05014	0.49392	3.03802	0.758659	1.75268	0	0.948624	0.665979	1.95429	0.55108	3.23603
mmu-mir-713	1	1	mmu-mir-713	uq	0	0	0	0	0	0	0	0	0	0	0	0	0	0	0
mmu-mir-713-pre	1	1	mmu-mir-713-pre	uq	0	0	0	0	0	0	0	0	0	0	0	0	0	0	0
mmu-mir-714	1	1	mmu-mir-714	uq	0	0.675224	0	0	3.36119	0	0	0	0.876342	0.79879	0	0	2.93143	1.65324	0
mmu-mir-714-pre	1	1	mmu-mir-714-pre	uq	1.07806	1.35045	0	0.963787	14.7892	3.45744	3.79753	2.65531	3.50537	2.39637	0.948624	1.33196	2.93143	2.20432	1.61802
mmu-mir-717	1	1	mmu-mir-717	uq	0	0	0	0	0	0	0	0	0	0	0	0	0	0	0
mmu-mir-717-pre	1	1	mmu-mir-717-pre	uq	0	0	0	0.963787	0	0	0	0	0	0	0	0	0	0	0
mmu-mir-718	1	1	mmu-mir-718	uq	0	0	0	0	0	0	0	0	0	0	0	0	0	0	0
mmu-mir-718-pre	1	1	mmu-mir-718-pre	uq	0	0	0	0	0	0	0	0	0	0	0	0	0	0	0
mmu-mir-719	1	1	mmu-mir-719	uq	0	0	0	0	0	0	0	0	0	0	0	0	0	0	0
mmu-mir-719-pre	1	1	mmu-mir-719-pre	uq	0	0	0	0	0	0	0	0	0	0	0	0	0	0	0
mmu-mir-720	1	1	mmu-mir-720	uq	29.6465	31.0603	33.0166	81.9219	92.0966	53.8373	75.9505	48.1748	60.4676	87.0681	81.5816	45.9525	54.72	63.9253	71.1927
mmu-mir-720-pre	1	1	mmu-mir-720-pre	uq	0	0	0	0	0	0	0	0	0	0	0	0	0	0	0
mmu-mir-721	1	1	mmu-mir-721	uq	0	0	0	0	0	0	0	0	0	0	0	0	0	0	0
mmu-mir-721-pre	1	1	mmu-mir-721-pre	uq	0	0	0	0	0	0	0	0	0	0	0	0	0	0	0
mmu-mir-741-3p	1	1	mmu-mir-741-3p	uq	0	0	0	0	0	2.4696	0	3.03463	0	0	0	0	0	0	0
mmu-mir-741-5p	1	1	mmu-mir-741-5p	uq	0	0	0	0	0	0	0	0.379329	0	0	0	0	0	0	0
mmu-mir-741-pre	1	1	mmu-mir-741-pre	uq	0	0	0	0	0	0	0	0	0	0	0	0	0	0	0
mmu-mir-742-3p	1	1	mmu-mir-742-3p	uq	0	0	0	0	0	0	0	0	0	0	0	0	0	0	0
mmu-mir-742-5p	1	1	mmu-mir-742-5p	uq	0	0	0	0	0	0	0	0	0	0	0	0	0	0	0
mmu-mir-742-pre	1	1	mmu-mir-742-pre	uq	0	0	0	0	0	0	0	0	0	0	0	0	0	0	0
mmu-mir-743a-3p	1	1	mmu-mir-743a-3p	uq	0	0	0	0	0	0.49392	0	0.379329	0	0	0	0	0	0	0
mmu-mir-743a-5p	1	1	mmu-mir-743a-5p	uq	0	0	0	0	0	0	0	0.379329	0	0	0	0	0	0	0
mmu-mir-743a-pre	1	1	mmu-mir-743a-pre	uq	0	0	0	0	0	0	0	0	0	0	0	0	0	0	0
mmu-mir-743b-3p	1	1	mmu-mir-743b-3p	uq	0	0.675224	0	0	0	1.48176	0	1.13799	0	0	0	0	0	0	0
mmu-mir-743b-5p	1	1	mmu-mir-743b-5p	uq	0	0	0	0	0	0.987841	0	0.379329	0	0	0	0	0	0	0
mmu-mir-743b-pre	1	1	mmu-mir-743b-pre	uq	0	0	0	0	0	0	0	0	0	0	0	0	0	0	0
mmu-mir-744-3p	1	1	mmu-mir-744-3p	uq	7.00736	6.07702	7.92399	7.71029	8.06686	6.91488	19.7471	10.2419	14.0215	14.3782	13.2807	13.3196	11.7257	15.9813	15.3711
mmu-mir-744-5p	1	1	mmu-mir-744-5p	uq	136.913	180.96	155.178	160.952	147.22	165.957	147.344	134.662	269.037	278.778	278.895	191.802	213.994	194.531	245.129
mmu-mir-744-pre	1	1	mmu-mir-744-pre	uq	0.539028	0	0	0	0	0	0	0	0.876342	0	0	0	0	0	0.809008
mmu-mir-758-3p	1	1	mmu-mir-758-3p	uq	0.539028	0	0	2.89136	0.672238	0.987841	0.759505	0	0	3.99395	0	2.66391	3.90857	0.55108	1.61802
mmu-mir-758-5p	1	1	mmu-mir-758-5p	uq	0	0	0	0	0	0	0	0	0	0	0	0	0	0	0
mmu-mir-758-pre	1	1	mmu-mir-758-pre	uq	0	0	0	0	0	0	0	0	0	0	0	0	0	0	0
mmu-mir-759	1	1	mmu-mir-759	uq	0	0	0	0	0	0	0	0	0	0	0	0	0	0	0
mmu-mir-759-pre	1	1	mmu-mir-759-pre	uq	0	0	0	0	0	0	0	0	0	0	0	0	0	0	0
mmu-mir-760-3p	1	1	mmu-mir-760-3p	uq	0	0	0	0	0	0	0	0	0	0	0	0	0	0	0.809008
mmu-mir-760-5p	1	1	mmu-mir-760-5p	uq	0	0	0	0	0	0	0	0	0	0	0	0	0	0	0
mmu-mir-760-pre	1	1	mmu-mir-760-pre	uq	0	0	0	0	0	0	0	0	0	0	0	0	0	0	0
mmu-mir-761	1	1	mmu-mir-761	uq	0	0	0	0	0	0	0	0	0	0	0	0	0	0	0
mmu-mir-761-pre	1	1	mmu-mir-761-pre	uq	0	0	0	0	0	0	0	0	0	0	0	0	0	0	0
mmu-mir-762	1	1	mmu-mir-762	uq	0	0	0	0	0	0	0	0	0	0	0	0	0	0	0
mmu-mir-762-pre	1	1	mmu-mir-762-pre	uq	0	0	0	0	0	0	0	0	0	0	0	0	0	0	0
mmu-mir-763	1	1	mmu-mir-763	uq	0	0	0	0	0	0	0	0	0	0	0	0	0	0	0
mmu-mir-763-pre	1	1	mmu-mir-763-pre	uq	0	0	0	0	0	0	0	0	0	0	0	0	0	0	0
mmu-mir-764-3p	1	1	mmu-mir-764-3p	uq	0	0	0	0	0	0	0	0	0	0	0	0	0	0	0
mmu-mir-764-5p	1	1	mmu-mir-764-5p	uq	0	0	0	0	0	0	0	0	0	0	0	0	0	0	0
mmu-mir-764-pre	1	1	mmu-mir-764-pre	uq	0	0	0	0	0	0	0	0	0	0	0	0	0	0	0
mmu-mir-767	1	1	mmu-mir-767	uq	0	0	0	0	0	0	0	0	0	0	0	0	0	0.55108	0
mmu-mir-767-pre	1	1	mmu-mir-767-pre	uq	0	0	0	0	0	0	0	0	0	0	0	0	0	0	0
mmu-mir-770-3p	1	1	mmu-mir-770-3p	uq	0	0	0	0	0	0.49392	0	0	0	0	0	0	0	0	0
mmu-mir-770-5p	1	1	mmu-mir-770-5p	uq	0	0	0	0	0	0	0	0	0	0	0	0	0	0	0
mmu-mir-770-pre	1	1	mmu-mir-770-pre	uq	0	0	0	0	0	0	0	0	0	0	0	0	0	0	0
mmu-mir-7a-1-3p	1	1	mmu-mir-7a-1-3p	uq	8.08542	5.4018	2.64133	6.74651	9.41133	9.38449	16.7091	6.82793	7.88708	12.7806	22.767	8.65772	9.77144	16.5324	11.3261
mmu-mir-7a-1-pre	1	1	mmu-mir-7a-1-pre	uq	0.539028	0	1.32067	0	0.672238	0	0	0	0	0.79879	1.89725	0.665979	1.95429	1.10216	0
mmu-mir-7a-2-3p	1	1	mmu-mir-7a-2-3p	uq	0	0	0	0	0	0	0	0	0	0	0	0	0	0.55108	0
mmu-mir-7a-2-pre	1	1	mmu-mir-7a-2-pre	uq	0	0	0	0	0	0	0	0	0	0	0	0	0	0	0
mmu-mir-7a-5p	2	2	mmu-mir-7a-1-5p;mmu-mir-7a-2-5p	cg	4.85125	6.75224	8.58433	4.81893	8.7391	7.4088	11.3926	6.06927	22.7849	12.7806	30.356	16.6495	18.5657	10.4705	10.5171
mmu-mir-7b-3p	1	1	mmu-mir-7b-3p	uq	0	0	0	0	0	0	0	0	0	0	0	0	0	0	0
mmu-mir-7b-5p	1	1	mmu-mir-7b-5p	uq	0	0	0	0	0	0	0	0	0	0.79879	0	1.33196	0	0	0
mmu-mir-7b-pre	1	1	mmu-mir-7b-pre	uq	0	0	0	0	0	0	0	0	0	0	0	0	0	0	0
mmu-mir-802-3p	1	1	mmu-mir-802-3p	uq	0	0	0	1.92757	8.06686	2.96352	1.51901	1.13799	15.7742	2.39637	2.84587	3.32989	24.4286	2.7554	0.809008
mmu-mir-802-5p	1	1	mmu-mir-802-5p	uq	2.15611	2.02567	1.32067	1.92757	14.117	7.90273	7.59505	1.51732	44.6934	15.177	6.64036	13.9855	99.6686	12.6749	4.85405
mmu-mir-802-pre	1	1	mmu-mir-802-pre	uq	0	0	0	0	0	0	0	0	0	0	0	0	0	0	0
mmu-mir-804	1	1	mmu-mir-804	uq	0	0	0	0	0	0	0	0	0	0	0	0	0	0	0
mmu-mir-804-pre	1	1	mmu-mir-804-pre	uq	0	0	0	0	0	0	0	0	0	0	0	0	0	0	0
mmu-mir-871-3p	1	1	mmu-mir-871-3p	uq	0	1.35045	0	0	0.672238	26.6717	0	25.4151	1.75268	0.79879	0	0.665979	0.977144	0	0.809008
mmu-mir-871-5p	1	1	mmu-mir-871-5p	uq	0	0	0	0	0	3.45744	0	4.17262	0	0	0	0	0	0	0
mmu-mir-871-pre	1	1	mmu-mir-871-pre	uq	0	0	0	0	0	0	0	0	0	0	0	0	0	0	0
mmu-mir-872-3p	1	1	mmu-mir-872-3p	uq	44.7393	63.4711	46.8836	51.0807	44.3677	71.1245	66.8364	74.3485	60.4676	59.9093	129.013	127.202	67.4229	93.6837	50.9675
mmu-mir-872-5p	1	1	mmu-mir-872-5p	uq	129.906	138.421	95.0879	165.771	129.742	162.5	139.749	183.595	193.672	202.893	165.06	163.831	150.48	225.943	187.69
mmu-mir-872-pre	1	1	mmu-mir-872-pre	uq	0	0	0	0	0	0	0	0	0	0	0	0	0	0	0
mmu-mir-873-3p	1	1	mmu-mir-873-3p	uq	0	0	0	0	0	0	0	0	0.876342	0	0	0	0	0	0
mmu-mir-873-5p	1	1	mmu-mir-873-5p	uq	0	0.675224	0.660333	1.92757	0	0	0	0	0	0	0.948624	0.665979	0	1.10216	0
mmu-mir-873-pre	1	1	mmu-mir-873-pre	uq	0	0	0	0	0	0	0	0	0	0	0	0	0	0	0
mmu-mir-874-3p	1	1	mmu-mir-874-3p	uq	5.92931	9.45314	4.62233	10.6017	4.03343	8.89057	6.07604	10.2419	7.88708	9.58548	7.58899	8.65772	17.5886	11.5727	14.5621
mmu-mir-874-5p	1	1	mmu-mir-874-5p	uq	2.69514	0.675224	0.660333	0.963787	1.34448	0.49392	1.51901	0.758659	2.62903	4.79274	3.79449	3.99587	0	2.7554	0
mmu-mir-874-pre	1	1	mmu-mir-874-pre	uq	0	0	0	0	0	0	0	0	0	0	0	0	0	0	0
mmu-mir-875-3p	1	1	mmu-mir-875-3p	uq	0	0	0	0	0	0	0	0	0	0	0	0	0	0	0
mmu-mir-875-5p	1	1	mmu-mir-875-5p	uq	0.539028	0	0	0	0	0	0	0	0.876342	0	0	0	0	0	0
mmu-mir-875-pre	1	1	mmu-mir-875-pre	uq	0	0	0	0	0	0	0	0	0	0	0	0	0	0	0
mmu-mir-876-3p	1	1	mmu-mir-876-3p	uq	0	0	0	0	0	0	0	0	0	0	0	0	0	0	0
mmu-mir-876-5p	1	1	mmu-mir-876-5p	uq	0	0	0	0	0	0	0	0	0	0	0	0	0	0	0
mmu-mir-876-pre	1	1	mmu-mir-876-pre	uq	0	0	0	0	0	0	0	0	0	0	0	0	0	0	0
mmu-mir-877-3p	1	1	mmu-mir-877-3p	uq	1.61708	0.675224	0	0	0.672238	0.987841	0	0	1.75268	0	0.948624	0.665979	0	1.10216	7.28107
mmu-mir-877-5p	1	1	mmu-mir-877-5p	uq	0.539028	2.02567	0	3.85515	3.36119	2.4696	1.51901	3.79329	1.75268	6.39032	7.58899	1.99794	1.95429	2.7554	2.42702
mmu-mir-877-pre	1	1	mmu-mir-877-pre	uq	0	0	0	0	0	0	0	0	0	0	0	0	0	0	0
mmu-mir-878-3p	1	1	mmu-mir-878-3p	uq	0	0	0	0	0	0	0	0	0	0	0	0	0	0	0
mmu-mir-878-5p	1	1	mmu-mir-878-5p	uq	0	0	0	0	0	0.49392	0	2.27598	0	0	0	0	0	0	0
mmu-mir-878-pre	1	1	mmu-mir-878-pre	uq	0	0	0	0	0	0	0	0	0	0	0	0	0	0	0
mmu-mir-879-3p	1	1	mmu-mir-879-3p	uq	0.539028	0	0	0	0	0	0	0	0	0	0	0	0	0	0
mmu-mir-879-5p	1	1	mmu-mir-879-5p	uq	2.15611	2.02567	2.64133	0	1.34448	0.49392	0	0.758659	0.876342	0.79879	1.89725	2.66391	0	1.65324	3.23603
mmu-mir-879-pre	1	1	mmu-mir-879-pre	uq	0	0	0	0	0	0	0	0	0	0	0	0	0	0	0
mmu-mir-880-3p	1	1	mmu-mir-880-3p	uq	0	0	0	0	0	0	0	0.379329	0	0	0	0	0	0	0
mmu-mir-880-5p	1	1	mmu-mir-880-5p	uq	0	0	0	0	0	0	0	0	0	0	0	0	0	0	0
mmu-mir-880-pre	1	1	mmu-mir-880-pre	uq	0	0	0	0	0	0	0	0	0	0	0	0	0	0	0
mmu-mir-881-3p	1	1	mmu-mir-881-3p	uq	0.539028	0	0	0	0.672238	10.3723	0.759505	12.8972	0	0	0	0	2.93143	0	0
mmu-mir-881-5p	1	1	mmu-mir-881-5p	uq	0	0	0	0	0	0	0	0.758659	0	0	0	0	0	0	0
mmu-mir-881-pre	1	1	mmu-mir-881-pre	uq	0	0	0	0	0	0	0	0	0	0	0	0	0	0	0
mmu-mir-882	1	1	mmu-mir-882	uq	0	0	0	0	0	0	0	0	0	0	0	0	0	0	0
mmu-mir-882-pre	1	1	mmu-mir-882-pre	uq	0	0	0	0	0	0	0	0	0	0	0	0	0	0	0
mmu-mir-883a-3p	1	1	mmu-mir-883a-3p	uq	0	0	0	0	0	1.97568	0	1.13799	0	0	0	0	0	0	0
mmu-mir-883a-5p	1	1	mmu-mir-883a-5p	uq	0	0	0	0	0	0	0	0	0	0	0	0	0	0	0
mmu-mir-883a-pre	1	1	mmu-mir-883a-pre	uq	0	0	0	0	0	0	0	0	0	0	0	0	0	0	0
mmu-mir-883b-3p	1	1	mmu-mir-883b-3p	uq	0	0	0	0	0	0	0	0	0	0	0	0	0	0	0
mmu-mir-883b-5p	1	1	mmu-mir-883b-5p	uq	0	0	0	0	0	0	0	0	0	0	0	0	0	0	0
mmu-mir-883b-pre	1	1	mmu-mir-883b-pre	uq	0	0	0	0	0	0	0	0	0	0	0	0	0	0	0
mmu-mir-9-1-pre	1	1	mmu-mir-9-1-pre	uq	0	0	0	0	0	0	0	0	0	0	0	0	0	0	0
mmu-mir-9-2-pre	1	1	mmu-mir-9-2-pre	uq	0	0	0	0	0	0	0	0	0	0	0	0	0	0	0
mmu-mir-9-3-pre	1	1	mmu-mir-9-3-pre	uq	0	0	0	0	0	0	0	0	0	0	0	0	0	0	0
mmu-mir-9-3p	3	3	mmu-mir-9-1-3p;mmu-mir-9-2-3p;mmu-mir-9-3-3p	cg	0.538489	0.674549	0	0	0	0.986853	0	0	1.75356	0.797992	0.947675	1.33063	0	1.65324	0
mmu-mir-9-5p	3	3	mmu-mir-9-3-5p;mmu-mir-9-2-5p;mmu-mir-9-1-5p	cg	18.3264	14.1797	11.2243	5.77983	14.7886	17.7797	15.1886	15.5517	30.6728	24.7593	18.0257	35.9608	10.7515	27.0035	21.0382
mmu-mir-92a-1-5p	1	1	mmu-mir-92a-1-5p	uq	11.8586	14.8549	9.24466	12.5292	15.4615	17.7811	16.7091	12.1385	38.559	31.1528	55.0202	20.6453	21.4972	24.2475	21.8432
mmu-mir-92a-1-pre	1	1	mmu-mir-92a-1-pre	uq	0	0	0	0	0	0	0	0	0	0	0	0	0	0	0
mmu-mir-92a-2-5p	1	1	mmu-mir-92a-2-5p	uq	0	0	0	0	0	0	0	0	0	0	0	0	0	0.55108	0
mmu-mir-92a-2-pre	1	1	mmu-mir-92a-2-pre	uq	0	0	0	0	0	0	0	0	0	0	0	0	0	0	0
mmu-mir-92a-3p	2	2	mmu-mir-92a-2-3p;mmu-mir-92a-1-3p	cg	1467.23	1382.86	1615.17	2699.57	2747.44	3370.51	3436	3618.8	4307.22	3906.88	7403.06	4616.56	2096.95	10296.2	2437
mmu-mir-92b-3p	1	1	mmu-mir-92b-3p	uq	17.7879	216.747	17.829	16.3844	11.428	81.4969	16.7091	310.291	35.0537	45.531	31.3046	257.068	20.52	56.5778	31.5513
mmu-mir-92b-5p	1	1	mmu-mir-92b-5p	uq	0	0	0	0	0	0	0	0.379329	0	0	0	0.665979	0	0	0
mmu-mir-92b-pre	1	1	mmu-mir-92b-pre	uq	0	0	0	0	0	0	0	0	0	0	0	0	0	0	0
mmu-mir-93-3p	1	1	mmu-mir-93-3p	uq	2.69514	2.7009	2.64133	9.63787	4.03343	3.95136	7.59505	2.27598	6.13439	7.9879	13.2807	7.99174	4.88572	7.16405	8.09008
mmu-mir-93-5p	1	1	mmu-mir-93-5p	uq	786.981	797.44	703.915	930.054	976.762	1017.48	1154.45	732.864	1315.39	1004.88	2078.43	1256.7	979.098	2007.59	1057.37
mmu-mir-93-pre	1	1	mmu-mir-93-pre	uq	0	1.35045	0.660333	0	0	1.97568	0.759505	0.758659	0.876342	0	0	0.665979	0	3.30648	2.42702
mmu-mir-96-3p	1	1	mmu-mir-96-3p	uq	0	0	0	0	0	0	0	0	0	0	0	0	0	0	0
mmu-mir-96-5p	1	1	mmu-mir-96-5p	uq	0	4.72657	0	0	0.672238	10.3723	0.759505	12.1385	0.876342	1.59758	3.79449	5.99381	0	1.10216	0.809008
mmu-mir-96-pre	1	1	mmu-mir-96-pre	uq	0	0	0	0	0	0	0	0	0	0	0	0	0	0	0
mmu-mir-98-3p	1	1	mmu-mir-98-3p	uq	7.00736	13.5045	11.2257	9.63787	8.06686	10.3723	12.1521	9.86256	16.6505	26.3601	29.4073	28.6371	18.5657	17.6346	23.4612
mmu-mir-98-5p	1	1	mmu-mir-98-5p	uq	382.71	293.047	265.454	448.161	691.733	544.3	527.096	484.024	404.87	744.473	485.695	466.185	435.024	382.928	394.31
mmu-mir-98-pre	1	1	mmu-mir-98-pre	uq	0	0	0	0	0	0	0	0	0	0.79879	0	0	0	0	0
mmu-mir-99a-3p	1	1	mmu-mir-99a-3p	uq	55.5199	56.7189	36.3183	30.8412	55.1235	62.234	55.4439	70.1759	54.3332	76.6839	37.9449	62.602	76.2172	63.9253	72.0017
mmu-mir-99a-5p	1	1	mmu-mir-99a-5p	uq	1017.68	1021.61	755.421	933.909	847.02	1075.76	1031.79	1079.57	1094.55	1032.04	816.765	891.745	1316.7	1078.74	1354.68
mmu-mir-99a-pre	1	1	mmu-mir-99a-pre	uq	0	0	0	0	0	0	0	0.379329	0	0	0	0.665979	0	0	0
mmu-mir-99b-3p	1	1	mmu-mir-99b-3p	uq	10.2415	14.1797	11.886	30.8412	11.428	10.3723	18.2281	11.7592	14.0215	16.7746	13.2807	16.6495	23.4514	9.91945	17.7982
mmu-mir-99b-5p	1	1	mmu-mir-99b-5p	uq	2522.65	3436.22	2583.22	4173.2	2670.8	2764.47	2870.93	2257.77	3805.08	2923.57	2679.86	3188.71	4585.73	2633.61	4034.52
mmu-mir-99b-pre	1	1	mmu-mir-99b-pre	uq	0	0	0	0	0	0	0	0	0	0	0	0	0	0	0
